# Supplementary material for: Differences in procedural knowledge after a “spaced” and a “massed” version of an intensive course in emergency medicine, investigating a very short spacing interval
Source: BMC Med Educ. 2016 Sep 26;16:249. doi: 10.1186/s12909-016-0770-6 (PMC5037615; doi:10.1186/s12909-016-0770-6)
Supplement: Additional file 3: Table S2. — Raw data (English titles). (XLS 305 kb) [file 12909_2016_770_MOESM3_ESM.xls]

## Sheet: Sheet1
RespondentID	CollectorID	Date	Group/Campus	IP Address	Email Address	First Name	LastName	Custom Data	pleas provide your matriculation ID.	Please provide your initials	please provide your year of studies.	Do you have relevant previous experience in emergency medicine ? (e.g. paramedic; emergency unit nurse)		Age (y).	gender	is German your first language	since German is not your mother tongue, how many years do you already live in Germany?	89-year old man with cardiac arrest; location: kitchen in private home. Which diagnostic procedure is most appropriate in this situation?	What is the most important intervention in this situation ?	Basic life support is ongoing. Which intervention would you perform first, if the ambulance arrived now ?	which findings exclude a cardiac arrest	We will show you 4 variants of cardiac rhythms. Which interventions would you initiate? Variant 1: The patient remains without blood pressure. What is the adaequate therapy in this situation?	Variant 2: The patient remains without blood pressure. What is the adaequate therapy in this situation?	Variant 3: The patient remains without blood pressure. What is the adaequate therapy in this situation?	Variant 4: The patient remains without blood pressure. What is the adaequate therapy in this situation?	The history retreived from relatives on scene yields: un-witnessed collapse, bystander CPR was provided; pre-existent diseases: diabetes, hypertension. Since 20 minutes asystoly is persists. What are your interventions of choice?	You continued CPR and achieve a stable circulation after 15 more minutes. In which hospital would you transfer the patient now?	How would you trasport the patient?												Which condition are you already able to exclude now?	You procede according to the classical ABCDE approach. "A" and "B" are stable. Which of the following interventions most likely addresses a "C" problem ?	Further findings: blood pressure 110/60 mmHg, heart rate 52/min. Which investigation do you perform next?	Blood glucose is 43mg/dl [2 mmol/l]. What is your next step ?	just to make sure: you should have administred i.v.-glucose. With the patient clearing up, in which hospital would you transfer this patient?	How would you transport the patient?
									Matrikelnummer		Studiensemester(als Zahl)		Ja (bitte die Tätigkeit(en) angeben)	Alter (als Zahl)			Jahre in Deutschland (als Zahl)	Frage 2.1	Frage 2.2	Frage 2.3	Frage 2.4	Frage 2.5	Frage 2.6	Frage 2.7	Frage 2.8	Frage 2.9	Frage 2.10	Frage 2.11												Frage 3.1	Frage 3.2	Frage 3.3	Frage 3.4	Frage 3.5	Frage 3.6
1682160915	21012973	2012-01-13 08:44:51	CCM	193.175.73.207					200175	M	10	Nein		27	weiblich	Nein	23	Überprüfung der Atemtätigkeit	Alarmierung des Rettungsdienstes	AED-Analyse	Bewusstlosigkeit, regelmäßige Atmung, Carotispuls nicht messbar	Defibrillation (100 J monophasisch)	Adrenalin 1:10 (=100µg/ml) 10 ml i.v.	Amiodaron 300mg i.v.	Defibrillation (100 J monophasisch)	Reanimation erweitern (ggf. Thrombolyse, unter Reanimation ins Krankenhaus)	500-Betten-Haus, erweiterte Regelversorgung mit Herzkatheterplatz Mo-Fr 8°°- 20°°, sonst Rufdienst <br><b>Entfernung: 25 min</b>	Transport durch RTW (mit Notarzt-Begleitung)												Kreislaufstillstand	Rekapillarisierungszeit	Kontrolle der Blutglukose	Glucose 10g	An der Einsatzstelle lassen<br><b>Entfernung: 0 min</b>	An der Einsatzstelle lassen (unter Beobachtung durch z.B. Angehörige)
1689909962	21012973	2012-01-20 08:49:16	01a / CBF	193.175.73.207					202198	mf	12	Nein		40	männlich	Ja		Überprüfung der Atemtätigkeit	Präcordialer Faustschlag	AED-Analyse	Patient mit Schnappatmung und Bewusstlosigkeit	Defibrillation (100 J monophasisch)	Defibrillation (200 J biphasisch)	Metoprolol 100 mg i.v.	Defibrillation (100 J monophasisch)	Reanimation beenden	750-Betten-Haus der Maximalversorgung mit Trauma-Zentrum, Herzkatheterplatz 24 h / 365 d <br><b>Entfernung: 50 min</b>	Transport durch RTW (mit Notarzt-Begleitung)												Kreislaufstillstand	Kapnographie	Auskultation der Lunge	Glucose 10g	An der Einsatzstelle lassen<br><b>Entfernung: 0 min</b>	An der Einsatzstelle lassen (unter Beobachtung durch z.B. Angehörige)
1658412055	21012973	2011-12-16 09:33:17	07c /CBF	193.175.73.201					207158	MC	10	Nein		28	männlich	Nein	8	Überprüfen der Atemwege (Bolus-Geschehen?)	Thorax-Kompressionen	AED-Analyse	Bewusstlosigkeit, regelmäßige Atmung, Carotispuls nicht messbar	Adrenalin 1:100 (= 10µg/ml) 1 ml i.v.	Adrenalin 1:100 (= 10µg/ml) 1 ml i.v.	Amiodaron 150mg i.v.	Amiodaron 300mg i.v.	Reanimation erweitern (ggf. Thrombolyse, unter Reanimation ins Krankenhaus)	500-Betten-Haus, erweiterte Regelversorgung mit Herzkatheterplatz Mo-Fr 8°°- 20°°, sonst Rufdienst <br><b>Entfernung: 25 min</b>	Transport durch RTW (mit Notarzt-Begleitung)												Kreislaufstillstand	Rekapillarisierungszeit	Kontrolle der Blutglukose	Glucose 10g	An der Einsatzstelle lassen<br><b>Entfernung: 0 min</b>	An der Einsatzstelle lassen (unter Beobachtung durch z.B. Angehörige)
1631013880	21012973	2011-11-25 07:16:15	CCM	193.175.73.207					207335	GTD	10	Nein		29	männlich	Ja		Überprüfen der Atemwege (Bolus-Geschehen?)	Alarmierung des Rettungsdienstes	AED-Analyse	Patient mit Schnappatmung und Bewusstlosigkeit	Defibrillation (200 J biphasisch)	Amiodaron 300mg i.v.	Adrenalin 1:10 (=100µg/ml) 10 ml i.v.	externer Schrittmacher	Reanimation erweitern (ggf. Thrombolyse, unter Reanimation ins Krankenhaus)	750-Betten-Haus der Maximalversorgung mit Trauma-Zentrum, Herzkatheterplatz 24 h / 365 d <br><b>Entfernung: 50 min</b>	Transport mit Rettungshubschrauber												Kreislaufstillstand	Rekapillarisierungszeit	Kontrolle der Blutglukose	Glucose 10g	350-Betten-Haus der Grundversorgung, Intensivstation <br><b>Entfernung: 7 min</b>	Transport durch RTW mit Notarzt-Begleitung
1689909985	21012973	2012-01-20 08:49:32	01a / CBF	193.175.73.207					208063	AS	10	Nein		29	weiblich	Nein	10	Kontrolle der Pupillomotorik	Alarmierung des Rettungsdienstes	AED-Analyse	Patient mit Schnappatmung und Bewusstlosigkeit	Defibrillation (100 J monophasisch)	Adrenalin 1:10 (=100µg/ml) 10 ml i.v.	Adrenalin 1:10 (=100µg/ml) 10 ml i.v.	Defibrillation (100 J monophasisch)	Reanimation noch 15 min konventionell (Adrenalin + BLS) weiterführen	500-Betten-Haus, Regelversorgung, Intensivstation angegliederte Herz-katheterpraxis Mo-Fr 8°°- 16°°<br><b>Entfernung: 15 min</b>	Transport durch RTW (mit Notarzt-Begleitung)												Kreislaufstillstand	Kontrolle der Blutglukose	Kontrolle der Blutglukose	Glucose 10g	350-Betten-Haus der Grundversorgung, Intensivstation <br><b>Entfernung: 7 min</b>	An der Einsatzstelle lassen (unter Beobachtung durch z.B. Angehörige)
1689980768	21012973	2012-01-20 11:06:40	CBF	193.175.73.207					208253	c.s.	12	Nein		28	weiblich	Ja		Überprüfen der Atemwege (Bolus-Geschehen?)	Thorax-Kompressionen	AED-Analyse	Bewusstlosigkeit, regelmäßige Atmung, Carotispuls nicht messbar	Adrenalin 1:10 (= 100µg/ml) 1ml i.v.	Adrenalin 1:10 (= 100µg/ml) 1ml i.v.	Atropin 0,5mg (=1ml) i.v.	Amiodaron 300mg i.v.	Reanimation noch 15 min konventionell (Adrenalin + BLS) weiterführen	500-Betten-Haus, erweiterte Regelversorgung mit Herzkatheterplatz Mo-Fr 8°°- 20°°, sonst Rufdienst <br><b>Entfernung: 25 min</b>	Transport durch RTW (mit Notarzt-Begleitung)												Benzodiazepin-Intoxikation	Kontrolle der Blutglukose	Auskultation der Lunge	Glucose 10g	An der Einsatzstelle lassen<br><b>Entfernung: 0 min</b>	An der Einsatzstelle lassen (unter Beobachtung durch z.B. Angehörige)
1689987961
1689991642
1689995716
1690000398
1690005011
1690007550
1639744157	21012973	2011-12-02 07:09:48	CCM	193.175.73.207					208505	WM	10	Nein		28	männlich	Nein	9	Überprüfen der Atemwege (Bolus-Geschehen?)	Alarmierung des Rettungsdienstes	AED-Analyse	Keine Atmung und kein Bewusstsein vorhanden	Defibrillation (200 J biphasisch)	Adrenalin 1:10 (=100µg/ml) 10 ml i.v.	Adrenalin 1:10 (=100µg/ml) 10 ml i.v.	Defibrillation (200 J biphasisch)	Reanimation noch 15 min konventionell (Adrenalin + BLS) weiterführen	500-Betten-Haus, Regelversorgung, Intensivstation angegliederte Herz-katheterpraxis Mo-Fr 8°°- 16°°<br><b>Entfernung: 15 min</b>	Transport durch RTW (mit Notarzt-Begleitung)												AV-Block 3. Grades	Rekapillarisierungszeit	Atemfrequenz	Glucose 10g	350-Betten-Haus der Grundversorgung, Intensivstation <br><b>Entfernung: 7 min</b>	Transport durch RTW (ohne Notarzt)
1639813192	21012973	2011-12-02 09:27:19	CCM	193.175.73.201					208598	vt	10	Nein		29	männlich	Nein	8	Überprüfen des zentralen Pulses (A. carotis oder A. femoralis)	Thorax-Kompressionen	AED-Analyse	Bewusstlosigkeit, regelmäßige Atmung, Carotispuls nicht messbar	Defibrillation (200 J biphasisch)	Adrenalin 1:10 (= 100µg/ml) 1ml i.v.	Adrenalin 1:10 (= 100µg/ml) 1ml i.v.	Defibrillation (200 J biphasisch)	Reanimation noch 15 min konventionell (Adrenalin + BLS) weiterführen	500-Betten-Haus, erweiterte Regelversorgung mit Herzkatheterplatz Mo-Fr 8°°- 20°°, sonst Rufdienst <br><b>Entfernung: 25 min</b>	Transport durch RTW (mit Notarzt-Begleitung)												Benzodiazepin-Intoxikation	Kapnographie	Kontrolle der Blutglukose	Glucose 10g	An der Einsatzstelle lassen<br><b>Entfernung: 0 min</b>	Transport durch RTW (ohne Notarzt)
1682161684	21012973	2012-01-13 08:45:50	CCM	193.175.73.207					208825	Mkr	11	Nein		44	weiblich	Ja		Überprüfung der Atemtätigkeit	Alarmierung des Rettungsdienstes	AED-Analyse	Bewusstlosigkeit, regelmäßige Atmung, Carotispuls nicht messbar	Defibrillation (200 J biphasisch)	Adrenalin 1:10 (=100µg/ml) 10 ml i.v.	Amiodaron 300mg i.v.	Adrenalin 1:10 (=100µg/ml) 10 ml i.v.	Reanimation beenden	750-Betten-Haus der Maximalversorgung mit Trauma-Zentrum, Herzkatheterplatz 24 h / 365 d <br><b>Entfernung: 50 min</b>	Transport durch RTW (mit Notarzt-Begleitung)												Kreislaufstillstand	Rekapillarisierungszeit	Kontrolle der Blutglukose	Glucose 10g	350-Betten-Haus der Grundversorgung, Intensivstation <br><b>Entfernung: 7 min</b>	Transport durch RTW mit Notarzt-Begleitung
1682128426	21012973	2012-01-13 07:22:23	CCM	193.175.73.207					209336	bs	12	Nein		26	weiblich	Nein	8	Überprüfung der Atemtätigkeit	Thorax-Kompressionen	AED-Analyse	Patient mit Schnappatmung und Bewusstlosigkeit	Defibrillation (200 J biphasisch)	Adrenalin 1:10 (= 100µg/ml) 1ml i.v.	Vasopressin 20 I.E.	Defibrillation (200 J biphasisch)	Reanimation noch 15 min konventionell (Adrenalin + BLS) weiterführen	500-Betten-Haus, erweiterte Regelversorgung mit Herzkatheterplatz Mo-Fr 8°°- 20°°, sonst Rufdienst <br><b>Entfernung: 25 min</b>	Transport durch RTW (mit Notarzt-Begleitung)												Kreislaufstillstand	Rekapillarisierungszeit	Kontrolle der Blutglukose	Glucose 10g	350-Betten-Haus der Grundversorgung, Intensivstation <br><b>Entfernung: 7 min</b>	Transport durch RTW (ohne Notarzt)
1682128337	21012973	2012-01-13 07:22:25	CCM	193.175.73.207					209458	Sh	10	Nein		24	weiblich	Nein	7	Überprüfung der Atemtätigkeit	Alarmierung des Rettungsdienstes	Intravenöser Zugang	Keine Atmung und kein Bewusstsein vorhanden	Adrenalin 1:10 (= 100µg/ml) 1ml i.v.	Adrenalin 1:100 (= 10µg/ml) 10 ml i.v.	Atropin 3mg (0,5mg/ml) i.v.	Defibrillation (200 J biphasisch)	Reanimation noch 15 min konventionell (Adrenalin + BLS) weiterführen	350-Betten-Haus der Grundversorgung, Intensivstation <br><b>Entfernung: 7 min</b>	Transport durch RTW (mit Notarzt-Begleitung)												Kreislaufstillstand	Atemfrequenz	Kontrolle der Blutglukose	Glucose 10g	An der Einsatzstelle lassen<br><b>Entfernung: 0 min</b>	An der Einsatzstelle lassen (unter Beobachtung durch z.B. Angehörige)
1658379248	21012973	2011-12-16 08:33:35	06c / CBF	193.175.73.201					209463	keine	10	Nein		25	weiblich	Nein	8	Überprüfen der Atemwege (Bolus-Geschehen?)	Alarmierung des Rettungsdienstes	AED-Analyse	Bewusstlosigkeit, regelmäßige Atmung, Carotispuls nicht messbar	Adrenalin 1:10 (= 100µg/ml) 1ml i.v.	Amiodaron 300mg i.v.	Defibrillation (200 J biphasisch)	Defibrillation (200 J biphasisch)	Reanimation beenden	500-Betten-Haus, erweiterte Regelversorgung mit Herzkatheterplatz Mo-Fr 8°°- 20°°, sonst Rufdienst <br><b>Entfernung: 25 min</b>	Transport durch RTW (mit Notarzt-Begleitung)												Hypoglykämie	Rekapillarisierungszeit	Kapnographie	Glucose 10g	350-Betten-Haus der Grundversorgung, Intensivstation <br><b>Entfernung: 7 min</b>	Transport durch RTW (ohne Notarzt)
1682161216	21012973	2012-01-13 08:45:29	CCM	193.175.73.207					209750	um	14	Nein		37	männlich	Ja		Überprüfen der Atemwege (Bolus-Geschehen?)	Alarmierung des Rettungsdienstes	AED-Analyse	Bewusstlosigkeit, regelmäßige Atmung, Carotispuls nicht messbar	Defibrillation (100 J monophasisch)	Adrenalin 1:10 (=100µg/ml) 10 ml i.v.	Defibrillation (100 J monophasisch)	Adrenalin 1:10 (=100µg/ml) 10 ml i.v.	Reanimation erweitern (ggf. Thrombolyse, unter Reanimation ins Krankenhaus)	500-Betten-Haus, erweiterte Regelversorgung mit Herzkatheterplatz Mo-Fr 8°°- 20°°, sonst Rufdienst <br><b>Entfernung: 25 min</b>	Transport durch RTW (mit Notarzt-Begleitung)												Hirninfarkt	Rekapillarisierungszeit	Auskultation der Lunge	Glucose 10g	350-Betten-Haus der Grundversorgung, Intensivstation <br><b>Entfernung: 7 min</b>	Transport durch RTW mit Notarzt-Begleitung
											10	Nein		26	männlich	Ja		Überprüfen der Atemwege (Bolus-Geschehen?)	Präcordialer Faustschlag	Intravenöser Zugang	Bewusstlosigkeit, regelmäßige Atmung, Carotispuls nicht messbar	Defibrillation (80 J biphasisch)	Defibrillation (200 J biphasisch)	Adrenalin 1:10 (= 100µg/ml) 1ml i.v.	Amiodaron 300mg i.v.	Reanimation erweitern (ggf. Thrombolyse, unter Reanimation ins Krankenhaus)	350-Betten-Haus der Grundversorgung, Intensivstation <br><b>Entfernung: 7 min</b>	Transport durch RTW (mit Notarzt-Begleitung)
1639744275	21012973	2011-12-02 07:09:51	CCM	193.175.73.207					209852	SF	10	Nein		32	männlich	Ja		Überprüfen der Atemwege (Bolus-Geschehen?)	Alarmierung des Rettungsdienstes	AED-Analyse	Bewusstlosigkeit, regelmäßige Atmung, Carotispuls nicht messbar	Defibrillation (200 J biphasisch)	Adrenalin 1:10 (=100µg/ml) 10 ml i.v.	Adrenalin 1:10 (=100µg/ml) 10 ml i.v.	Defibrillation (200 J biphasisch)	Reanimation erweitern (ggf. Thrombolyse, unter Reanimation ins Krankenhaus)	750-Betten-Haus der Maximalversorgung mit Trauma-Zentrum, Herzkatheterplatz 24 h / 365 d <br><b>Entfernung: 50 min</b>	Transport durch RTW (mit Notarzt-Begleitung)												Kreislaufstillstand	Auskultation der Lunge	Kontrolle der Blutglukose	Glucose 10g	350-Betten-Haus der Grundversorgung, Intensivstation <br><b>Entfernung: 7 min</b>	Transport durch RTW (ohne Notarzt)
1658489737	21012973	2011-12-16 11:48:05	07b / CBF	193.175.73.206					210046	jb	14	Nein		27	männlich	Ja		Überprüfen der Atemwege (Bolus-Geschehen?)	Alarmierung des Rettungsdienstes	Intubation	Patient mit Schnappatmung und Bewusstlosigkeit	Defibrillation (200 J biphasisch)	Adrenalin 1:10 (=100µg/ml) 10 ml i.v.	Metoprolol 100 mg i.v.	Adenosin 18 mg i.v.	Reanimation erweitern (ggf. Thrombolyse, unter Reanimation ins Krankenhaus)	500-Betten-Haus, erweiterte Regelversorgung mit Herzkatheterplatz Mo-Fr 8°°- 20°°, sonst Rufdienst <br><b>Entfernung: 25 min</b>	Transport durch RTW (mit Notarzt-Begleitung)												Kreislaufstillstand	Rekapillarisierungszeit	Kontrolle der Blutglukose	Glucose 10g	An der Einsatzstelle lassen<br><b>Entfernung: 0 min</b>	An der Einsatzstelle lassen (unter Beobachtung durch z.B. Angehörige)
1682161032	21012973	2012-01-13 08:44:45	CCM	193.175.73.207					210355	ds	10	Nein		33	weiblich	Ja		Überprüfung der Atemtätigkeit	Präcordialer Faustschlag	AED-Analyse	Bewusstlosigkeit, regelmäßige Atmung, Carotispuls nicht messbar	Defibrillation (200 J biphasisch)	Adrenalin 1:10 (=100µg/ml) 10 ml i.v.	Adrenalin 1:10 (=100µg/ml) 10 ml i.v.	Defibrillation (200 J biphasisch)	Reanimation erweitern (ggf. Thrombolyse, unter Reanimation ins Krankenhaus)	500-Betten-Haus, erweiterte Regelversorgung mit Herzkatheterplatz Mo-Fr 8°°- 20°°, sonst Rufdienst <br><b>Entfernung: 25 min</b>	Transport durch RTW (mit Notarzt-Begleitung)												Kreislaufstillstand	Rekapillarisierungszeit	Kontrolle der Blutglukose	Glucose 10g	350-Betten-Haus der Grundversorgung, Intensivstation <br><b>Entfernung: 7 min</b>	Transport durch RTW (ohne Notarzt)
1682128233	21012973	2012-01-13 07:22:08	CCM	193.175.73.207					210494	SG	10	Nein		25	männlich	Nein	7	Überprüfen der Atemwege (Bolus-Geschehen?)	Alarmierung des Rettungsdienstes	Intravenöser Zugang	Bewusstlosigkeit, regelmäßige Atmung, Carotispuls nicht messbar	Defibrillation (200 J biphasisch)	Adrenalin 1:10 (= 100µg/ml) 1ml i.v.	externer Schrittmacher	Adrenalin 1:10 (= 100µg/ml) 1ml i.v.	Reanimation noch 15 min konventionell (Adrenalin + BLS) weiterführen	750-Betten-Haus der Maximalversorgung mit Trauma-Zentrum, Herzkatheterplatz 24 h / 365 d <br><b>Entfernung: 50 min</b>	Transport durch RTW (mit Notarzt-Begleitung)												AV-Block 3. Grades	Rekapillarisierungszeit	Kontrolle der Blutglukose	Glucose 10g	350-Betten-Haus der Grundversorgung, Intensivstation <br><b>Entfernung: 7 min</b>	Transport durch RTW (ohne Notarzt)
											10	Nein		25	weiblich	Ja		Überprüfen der Atemwege (Bolus-Geschehen?)	Alarmierung des Rettungsdienstes	AED-Analyse	Patient mit Schnappatmung und Bewusstlosigkeit	Defibrillation (200 J biphasisch)	Adrenalin 1:10 (=100µg/ml) 10 ml i.v.	Atropin 3mg (0,5mg/ml) i.v.	Defibrillation (200 J biphasisch)	Reanimation noch 15 min konventionell (Adrenalin + BLS) weiterführen	500-Betten-Haus, Regelversorgung, Intensivstation angegliederte Herz-katheterpraxis Mo-Fr 8°°- 16°°<br><b>Entfernung: 15 min</b>	Transport durch RTW (mit Notarzt-Begleitung)
1698252984	21012973	2012-01-27 07:10:20	CCM	193.175.73.207					210597	AK	10	Nein		27	weiblich	Nein	24	Überprüfung der Atemtätigkeit	Thorax-Kompressionen	AED-Analyse	Bewusstlosigkeit, regelmäßige Atmung, Carotispuls nicht messbar	Defibrillation (200 J biphasisch)	Adrenalin 1:10 (=100µg/ml) 10 ml i.v.	Adrenalin 1:10 (=100µg/ml) 10 ml i.v.	Defibrillation (200 J biphasisch)	Reanimation noch 15 min konventionell (Adrenalin + BLS) weiterführen	500-Betten-Haus, erweiterte Regelversorgung mit Herzkatheterplatz Mo-Fr 8°°- 20°°, sonst Rufdienst <br><b>Entfernung: 25 min</b>	Transport durch RTW (mit Notarzt-Begleitung)												Kreislaufstillstand	Rekapillarisierungszeit	Kontrolle der Blutglukose	Glucose 10g	500-Betten-Haus, Regelversorgung, Intensivstation angegliederte Herz-katheterpraxis Mo-Fr 8°°- 16°°<br><b>Entfernung 15 min</b>	Transport durch RTW mit Notarzt-Begleitung
1682161089	21012973	2012-01-13 08:44:46	CCM	193.175.73.207					210695	KB	10	Nein		25	weiblich	Ja		Überprüfen der Atemwege (Bolus-Geschehen?)	Alarmierung des Rettungsdienstes	AED-Analyse	Patient mit Schnappatmung und Bewusstlosigkeit	Defibrillation (200 J biphasisch)	Adrenalin 1:10 (=100µg/ml) 10 ml i.v.	Adrenalin 1:10 (=100µg/ml) 10 ml i.v.	Amiodaron 300mg i.v.	Reanimation noch 15 min konventionell (Adrenalin + BLS) weiterführen	500-Betten-Haus, erweiterte Regelversorgung mit Herzkatheterplatz Mo-Fr 8°°- 20°°, sonst Rufdienst <br><b>Entfernung: 25 min</b>	Transport durch RTW (mit Notarzt-Begleitung)												Kreislaufstillstand	Rekapillarisierungszeit	Kontrolle der Blutglukose	Glucose 10g	An der Einsatzstelle lassen<br><b>Entfernung: 0 min</b>	An der Einsatzstelle lassen (unter Beobachtung durch z.B. Angehörige)
1689910019	21012973	2012-01-20 08:49:21	01b / CBF	193.175.73.207					210745	vb	10	Nein		33	weiblich	Ja		Überprüfung der Atemtätigkeit	Alarmierung des Rettungsdienstes	AED-Analyse	Bewusstlosigkeit, regelmäßige Atmung, Carotispuls nicht messbar	Defibrillation (200 J biphasisch)	Adrenalin 1:10 (=100µg/ml) 10 ml i.v.	externer Schrittmacher	Metoprolol 100 mg i.v.	Reanimation noch 15 min konventionell (Adrenalin + BLS) weiterführen	500-Betten-Haus, Regelversorgung, Intensivstation angegliederte Herz-katheterpraxis Mo-Fr 8°°- 16°°<br><b>Entfernung: 15 min</b>	Transport durch RTW (mit Notarzt-Begleitung)												Kreislaufstillstand	Rekapillarisierungszeit	Kontrolle der Blutglukose	Glucose 10g	An der Einsatzstelle lassen<br><b>Entfernung: 0 min</b>	An der Einsatzstelle lassen (unter Beobachtung durch z.B. Angehörige)
											10	Nein		26	männlich	Ja		Überprüfung der Atemtätigkeit	Thorax-Kompressionen	AED-Analyse	Bewusstlosigkeit, regelmäßige Atmung, Carotispuls nicht messbar	Defibrillation (200 J biphasisch)	Adrenalin 1:10 (=100µg/ml) 10 ml i.v.	Adrenalin 1:10 (=100µg/ml) 10 ml i.v.	Defibrillation (200 J biphasisch)	Reanimation erweitern (ggf. Thrombolyse, unter Reanimation ins Krankenhaus)	500-Betten-Haus, Regelversorgung, Intensivstation angegliederte Herz-katheterpraxis Mo-Fr 8°°- 16°°<br><b>Entfernung: 15 min</b>	Transport mit Rettungshubschrauber
											10	Nein		27	männlich	Ja		Überprüfen der Atemwege (Bolus-Geschehen?)	Thorax-Kompressionen	Intravenöser Zugang	Bewusstlosigkeit, regelmäßige Atmung, Carotispuls nicht messbar	Defibrillation (200 J biphasisch)	Adrenalin 1:10 (=100µg/ml) 10 ml i.v.	Adrenalin 1:10 (=100µg/ml) 10 ml i.v.	Defibrillation (80 J biphasisch)	Reanimation noch 15 min konventionell (Adrenalin + BLS) weiterführen	500-Betten-Haus, Regelversorgung, Intensivstation angegliederte Herz-katheterpraxis Mo-Fr 8°°- 16°°<br><b>Entfernung: 15 min</b>	Transport durch RTW (mit Notarzt-Begleitung)
											10	Nein		31	männlich	Ja		Überprüfen der Atemwege (Bolus-Geschehen?)	Alarmierung des Rettungsdienstes	AED-Analyse	Patient mit Schnappatmung und Bewusstlosigkeit	Defibrillation (200 J biphasisch)	Adrenalin 1:10 (=100µg/ml) 10 ml i.v.	Adrenalin 1:10 (=100µg/ml) 10 ml i.v.	Defibrillation (200 J biphasisch)	Reanimation beenden	750-Betten-Haus der Maximalversorgung mit Trauma-Zentrum, Herzkatheterplatz 24 h / 365 d <br><b>Entfernung: 50 min</b>	Transport durch RTW (mit Notarzt-Begleitung)
											10	Ja (bitte die Tätigkeit(en) angeben)	RS	26	männlich	Ja
											10	Nein		27	männlich	Nein	5	Überprüfung der Atemtätigkeit	Mund-zu-Mund-Beatmung	AED-Analyse	Patient mit Schnappatmung und Bewusstlosigkeit	Adenosin 18 mg i.v.	Adrenalin 1:10 (= 100µg/ml) 1ml i.v.	Metoprolol 100 mg i.v.	Defibrillation (200 J biphasisch)	Reanimation beenden	500-Betten-Haus, Regelversorgung, Intensivstation angegliederte Herz-katheterpraxis Mo-Fr 8°°- 16°°<br><b>Entfernung: 15 min</b>	Transport mit Rettungshubschrauber
											10	Nein		26	weiblich	Ja		Überprüfen der Atemwege (Bolus-Geschehen?)	Thorax-Kompressionen	AED-Analyse	Bewusstlosigkeit, regelmäßige Atmung, Carotispuls nicht messbar	Adrenalin 1:10 (=100µg/ml) 10 ml i.v.	Adrenalin 1:10 (=100µg/ml) 10 ml i.v.	Adrenalin 1:10 (=100µg/ml) 10 ml i.v.	Defibrillation (100 J monophasisch)	Reanimation erweitern (ggf. Thrombolyse, unter Reanimation ins Krankenhaus)	500-Betten-Haus, Regelversorgung, Intensivstation angegliederte Herz-katheterpraxis Mo-Fr 8°°- 16°°<br><b>Entfernung: 15 min</b>	Transport durch RTW (mit Notarzt-Begleitung)
											10	Nein		25	weiblich	Ja		Überprüfen der Atemwege (Bolus-Geschehen?)	Thorax-Kompressionen	AED-Analyse	Bewusstlosigkeit, regelmäßige Atmung, Carotispuls nicht messbar	Defibrillation (200 J biphasisch)	Adrenalin 1:10 (=100µg/ml) 10 ml i.v.	Adrenalin 1:10 (=100µg/ml) 10 ml i.v.	Defibrillation (200 J biphasisch)	Reanimation noch 15 min konventionell (Adrenalin + BLS) weiterführen	500-Betten-Haus, Regelversorgung, Intensivstation angegliederte Herz-katheterpraxis Mo-Fr 8°°- 16°°<br><b>Entfernung: 15 min</b>	Transport durch RTW (mit Notarzt-Begleitung)
1682128330	21012973	2012-01-13 07:22:20	CCM	193.175.73.207					210823	SKD	10	Ja (bitte die Tätigkeit(en) angeben)	Rettungssanitäter	26	weiblich	Ja		Überprüfen der Atemwege (Bolus-Geschehen?)	Präcordialer Faustschlag	AED-Analyse	Bewusstlosigkeit, regelmäßige Atmung, Carotispuls nicht messbar	Defibrillation (200 J biphasisch)	Adrenalin 1:10 (= 100µg/ml) 1ml i.v.	Adrenalin 1:10 (= 100µg/ml) 1ml i.v.	Defibrillation (200 J biphasisch)	Reanimation beenden	500-Betten-Haus, Regelversorgung, Intensivstation angegliederte Herz-katheterpraxis Mo-Fr 8°°- 16°°<br><b>Entfernung: 15 min</b>	Transport durch RTW (mit Notarzt-Begleitung)												Kreislaufstillstand	Rekapillarisierungszeit	Kontrolle der Blutglukose	Glucose 10g	An der Einsatzstelle lassen<br><b>Entfernung: 0 min</b>	An der Einsatzstelle lassen (unter Beobachtung durch z.B. Angehörige)
1631015881	21010256	2011-11-25 07:22:06	CCM	193.175.73.207					211009	SG																														Kreislaufstillstand	Rekapillarisierungszeit	Kontrolle der Blutglukose	Glucose 10g	350-Betten-Haus der Grundversorgung, Intensivstation <br><b>Entfernung: 7 min</b>	Transport durch RTW (ohne Notarzt)
1658561922	21012973	2011-12-16 13:23:28	05c / CBF	193.175.73.206					211029	MJ	10	Nein		24	weiblich	Nein	24	Überprüfen der Atemwege (Bolus-Geschehen?)	Alarmierung des Rettungsdienstes	AED-Analyse	Bewusstlosigkeit, regelmäßige Atmung, Carotispuls nicht messbar	Adrenalin 1:100 (= 10µg/ml) 1 ml i.v.	Adrenalin 1:100 (= 10µg/ml) 10 ml i.v.	Atropin 3mg (0,5mg/ml) i.v.	Amiodaron 300mg i.v.	Reanimation erweitern (ggf. Thrombolyse, unter Reanimation ins Krankenhaus)	500-Betten-Haus, erweiterte Regelversorgung mit Herzkatheterplatz Mo-Fr 8°°- 20°°, sonst Rufdienst <br><b>Entfernung: 25 min</b>	Transport durch RTW (mit Notarzt-Begleitung)												Benzodiazepin-Intoxikation	Rekapillarisierungszeit	Atemfrequenz	Glucose 10g	350-Betten-Haus der Grundversorgung, Intensivstation <br><b>Entfernung: 7 min</b>	Transport durch RTW mit Notarzt-Begleitung
1698281292	21012973	2012-01-27 08:22:18	CCM	193.175.73.207					211034	ls	11	Nein		25	weiblich	Ja		Überprüfung der Atemtätigkeit	Alarmierung des Rettungsdienstes	Intravenöser Zugang	Bewusstlosigkeit, regelmäßige Atmung, Carotispuls nicht messbar	Defibrillation (200 J biphasisch)	Adrenalin 1:10 (=100µg/ml) 10 ml i.v.	Adrenalin 1:10 (=100µg/ml) 10 ml i.v.	Defibrillation (200 J biphasisch)	Reanimation erweitern (ggf. Thrombolyse, unter Reanimation ins Krankenhaus)	350-Betten-Haus der Grundversorgung, Intensivstation <br><b>Entfernung: 7 min</b>	Transport durch RTW (mit Notarzt-Begleitung)												Kreislaufstillstand	Rekapillarisierungszeit	Auskultation der Lunge	Glucose 10g	350-Betten-Haus der Grundversorgung, Intensivstation <br><b>Entfernung: 7 min</b>	Transport durch RTW mit Notarzt-Begleitung
1631013903	21012973	2011-11-25 07:15:50	CCM	193.175.73.207					211054	ge	10	Ja (bitte die Tätigkeit(en) angeben)	examinierte Krankenschwester	32	weiblich	Ja		Überprüfen der Atemwege (Bolus-Geschehen?)	Thorax-Kompressionen	AED-Analyse	Bewusstlosigkeit, regelmäßige Atmung, Carotispuls nicht messbar	Adrenalin 1:10 (=100µg/ml) 10 ml i.v.	Adrenalin 1:10 (=100µg/ml) 10 ml i.v.	Adrenalin 1:10 (=100µg/ml) 10 ml i.v.	Defibrillation (200 J biphasisch)	Reanimation erweitern (ggf. Thrombolyse, unter Reanimation ins Krankenhaus)	500-Betten-Haus, erweiterte Regelversorgung mit Herzkatheterplatz Mo-Fr 8°°- 20°°, sonst Rufdienst <br><b>Entfernung: 25 min</b>	Transport mit Rettungshubschrauber												Kreislaufstillstand	Kontrolle der Blutglukose	Auskultation der Lunge	Glucose 10g	350-Betten-Haus der Grundversorgung, Intensivstation <br><b>Entfernung: 7 min</b>	Transport durch RTW mit Notarzt-Begleitung
1631043763	21012973	2011-11-25 08:40:39	CCM	193.175.73.207					211080	cw	10	Nein		24	weiblich	Ja		Blutzuckermessung	Glucose-Gabe	AED-Analyse	Bewusstlosigkeit, regelmäßige Atmung, Carotispuls nicht messbar	Defibrillation (200 J biphasisch)	Adrenalin 1:10 (=100µg/ml) 10 ml i.v.	Adrenalin 1:10 (=100µg/ml) 10 ml i.v.	Defibrillation (200 J biphasisch)	Reanimation noch 15 min konventionell (Adrenalin + BLS) weiterführen	500-Betten-Haus, Regelversorgung, Intensivstation angegliederte Herz-katheterpraxis Mo-Fr 8°°- 16°°<br><b>Entfernung: 15 min</b>	Transport durch RTW (mit Notarzt-Begleitung)												Kreislaufstillstand	Rekapillarisierungszeit	Rekapillarisierungszeit	Glucose 10g	350-Betten-Haus der Grundversorgung, Intensivstation <br><b>Entfernung: 7 min</b>	Transport durch RTW mit Notarzt-Begleitung
1690090407	21012973	2012-01-20 13:34:45	07c / CBF	193.175.73.207					211195	fp	11	Nein		27	männlich	Ja		Überprüfen der Atemwege (Bolus-Geschehen?)	Alarmierung des Rettungsdienstes	AED-Analyse	Bewusstlosigkeit, regelmäßige Atmung, Carotispuls nicht messbar	Defibrillation (200 J biphasisch)	Adrenalin 1:10 (=100µg/ml) 10 ml i.v.	externer Schrittmacher	Defibrillation (100 J monophasisch)	Reanimation erweitern (ggf. Thrombolyse, unter Reanimation ins Krankenhaus)	500-Betten-Haus, Regelversorgung, Intensivstation angegliederte Herz-katheterpraxis Mo-Fr 8°°- 16°°<br><b>Entfernung: 15 min</b>	Transport durch RTW (mit Notarzt-Begleitung)												Kreislaufstillstand	Rekapillarisierungszeit	Kontrolle der Blutglukose	Glucose 10g	An der Einsatzstelle lassen<br><b>Entfernung: 0 min</b>	An der Einsatzstelle lassen (unter Beobachtung durch z.B. Angehörige)
1682206090	21012973	2012-01-13 10:11:48	CCM	193.175.73.207					211196	xx	10	Ja (bitte die Tätigkeit(en) angeben)	Intensivkrankenschwester	34	weiblich	Ja		Überprüfen der Atemwege (Bolus-Geschehen?)	Alarmierung des Rettungsdienstes	AED-Analyse	Bewusstlosigkeit, regelmäßige Atmung, Carotispuls nicht messbar	Defibrillation (200 J biphasisch)	Adrenalin 1:10 (=100µg/ml) 10 ml i.v.	Adrenalin 1:10 (=100µg/ml) 10 ml i.v.	Defibrillation (200 J biphasisch)	Reanimation noch 15 min konventionell (Adrenalin + BLS) weiterführen	750-Betten-Haus der Maximalversorgung mit Trauma-Zentrum, Herzkatheterplatz 24 h / 365 d <br><b>Entfernung: 50 min</b>	Transport durch RTW (mit Notarzt-Begleitung)												Kreislaufstillstand	Rekapillarisierungszeit	Auskultation der Lunge	Glucose 10g	350-Betten-Haus der Grundversorgung, Intensivstation <br><b>Entfernung: 7 min</b>	Transport durch RTW mit Notarzt-Begleitung
1698252995	21012973	2012-01-27 07:10:28	CCM	193.175.73.207					211213	FK	11	Nein		26	männlich	Ja		Überprüfen der Atemwege (Bolus-Geschehen?)	Mund-zu-Mund-Beatmung	AED-Analyse	Bewusstlosigkeit, regelmäßige Atmung, Carotispuls nicht messbar	Defibrillation (200 J biphasisch)	Adrenalin 1:10 (=100µg/ml) 10 ml i.v.	Atropin 3mg (0,5mg/ml) i.v.	Defibrillation (200 J biphasisch)	Reanimation erweitern (ggf. Thrombolyse, unter Reanimation ins Krankenhaus)	750-Betten-Haus der Maximalversorgung mit Trauma-Zentrum, Herzkatheterplatz 24 h / 365 d <br><b>Entfernung: 50 min</b>	Transport durch RTW (mit Notarzt-Begleitung)												Kreislaufstillstand	Rekapillarisierungszeit	Kontrolle der Blutglukose	Glucose 10g	350-Betten-Haus der Grundversorgung, Intensivstation <br><b>Entfernung: 7 min</b>	Transport durch RTW mit Notarzt-Begleitung
1673255853	21012973	2012-01-05 11:37:03	CVK	193.175.73.207					211220	b.k.	11	Nein		26	männlich	Ja		Überprüfen der Atemwege (Bolus-Geschehen?)	Alarmierung des Rettungsdienstes	AED-Analyse	Bewusstlosigkeit, regelmäßige Atmung, Carotispuls nicht messbar	Defibrillation (200 J biphasisch)	Adrenalin 1:10 (=100µg/ml) 10 ml i.v.	Adrenalin 1:10 (=100µg/ml) 10 ml i.v.	Defibrillation (200 J biphasisch)	Reanimation noch 15 min konventionell (Adrenalin + BLS) weiterführen	500-Betten-Haus, Regelversorgung, Intensivstation angegliederte Herz-katheterpraxis Mo-Fr 8°°- 16°°<br><b>Entfernung: 15 min</b>	Transport durch RTW (mit Notarzt-Begleitung)												Kreislaufstillstand	Rekapillarisierungszeit	Auskultation des Herzens	Glucose 10g	350-Betten-Haus der Grundversorgung, Intensivstation <br><b>Entfernung: 7 min</b>	Transport durch RTW mit Notarzt-Begleitung
1689909947	21012973	2012-01-20 08:49:21	01a / CBF	193.175.73.207					211222	DT	10	Ja (bitte die Tätigkeit(en) angeben)	Rettungssanitäter	25	männlich	Ja		Überprüfen der Atemwege (Bolus-Geschehen?)	Alarmierung des Rettungsdienstes	AED-Analyse	Bewusstlosigkeit, regelmäßige Atmung, Carotispuls nicht messbar	Defibrillation (200 J biphasisch)	Adrenalin 1:10 (=100µg/ml) 10 ml i.v.	Defibrillation (200 J biphasisch)	Defibrillation (200 J biphasisch)	Reanimation beenden	500-Betten-Haus, erweiterte Regelversorgung mit Herzkatheterplatz Mo-Fr 8°°- 20°°, sonst Rufdienst <br><b>Entfernung: 25 min</b>	Transport durch RTW (mit Notarzt-Begleitung)												Kreislaufstillstand	Kapnographie	Kontrolle der Blutglukose	Glucose 10g	350-Betten-Haus der Grundversorgung, Intensivstation <br><b>Entfernung: 7 min</b>	Transport durch RTW (ohne Notarzt)
1639744267	21012973	2011-12-02 07:09:49	CCM	193.175.73.201					211237	CF	10	Nein		35	weiblich	Ja		Überprüfen des zentralen Pulses (A. carotis oder A. femoralis)	Alarmierung des Rettungsdienstes	AED-Analyse	Bewusstlosigkeit, regelmäßige Atmung, Carotispuls nicht messbar	Defibrillation (200 J biphasisch)	Adrenalin 1:10 (=100µg/ml) 10 ml i.v.	externer Schrittmacher	Defibrillation (200 J biphasisch)	Reanimation noch 15 min konventionell (Adrenalin + BLS) weiterführen	500-Betten-Haus, erweiterte Regelversorgung mit Herzkatheterplatz Mo-Fr 8°°- 20°°, sonst Rufdienst <br><b>Entfernung: 25 min</b>	Transport durch RTW (mit Notarzt-Begleitung)												Kreislaufstillstand	Kontrolle der Blutglukose	Atemfrequenz	Glucose 10g	350-Betten-Haus der Grundversorgung, Intensivstation <br><b>Entfernung: 7 min</b>	Transport durch RTW (ohne Notarzt)
1690090366	21012973	2012-01-20 13:34:52	03a / CBF	193.175.73.207					211265	ts	11	Nein		25	männlich	Ja		Überprüfen der Atemwege (Bolus-Geschehen?)	Alarmierung des Rettungsdienstes	AED-Analyse	Bewusstlosigkeit, regelmäßige Atmung, Carotispuls nicht messbar	Defibrillation (200 J biphasisch)	Adrenalin 1:10 (=100µg/ml) 10 ml i.v.	Adrenalin 1:10 (=100µg/ml) 10 ml i.v.	Defibrillation (200 J biphasisch)	Reanimation erweitern (ggf. Thrombolyse, unter Reanimation ins Krankenhaus)	500-Betten-Haus, Regelversorgung, Intensivstation angegliederte Herz-katheterpraxis Mo-Fr 8°°- 16°°<br><b>Entfernung: 15 min</b>	Transport durch RTW (mit Notarzt-Begleitung)												Kreislaufstillstand	Rekapillarisierungszeit	Kontrolle der Blutglukose	Glucose 10g	350-Betten-Haus der Grundversorgung, Intensivstation <br><b>Entfernung: 7 min</b>	Transport durch RTW (ohne Notarzt)
1690090669	21012973	2012-01-20 13:34:50	03a / CBF	193.175.73.207					211267	es	11	Nein		25	weiblich	Ja		Überprüfen der Atemwege (Bolus-Geschehen?)	Alarmierung des Rettungsdienstes	AED-Analyse	Bewusstlosigkeit, regelmäßige Atmung, Carotispuls nicht messbar	Defibrillation (200 J biphasisch)	Adrenalin 1:10 (=100µg/ml) 10 ml i.v.	externer Schrittmacher	Defibrillation (200 J biphasisch)	Reanimation erweitern (ggf. Thrombolyse, unter Reanimation ins Krankenhaus)	500-Betten-Haus, erweiterte Regelversorgung mit Herzkatheterplatz Mo-Fr 8°°- 20°°, sonst Rufdienst <br><b>Entfernung: 25 min</b>	Transport durch RTW (mit Notarzt-Begleitung)												Kreislaufstillstand	Rekapillarisierungszeit	Kontrolle der Blutglukose	Glucose 10g	350-Betten-Haus der Grundversorgung, Intensivstation <br><b>Entfernung: 7 min</b>	Transport durch RTW (ohne Notarzt)
1658458932	21012973	2011-12-16 10:56:12	07b / CBF	193.175.73.206					211296	XYZ	10	Nein		26	männlich	Ja		Überprüfung der Atemtätigkeit	Alarmierung des Rettungsdienstes	AED-Analyse	Bewusstlosigkeit, regelmäßige Atmung, Carotispuls nicht messbar	Adrenalin 1:100 (= 10µg/ml) 1 ml i.v.	Adrenalin 1:10 (= 100µg/ml) 1ml i.v.	externer Schrittmacher	Defibrillation (200 J biphasisch)	Reanimation noch 15 min konventionell (Adrenalin + BLS) weiterführen	500-Betten-Haus, Regelversorgung, Intensivstation angegliederte Herz-katheterpraxis Mo-Fr 8°°- 16°°<br><b>Entfernung: 15 min</b>	Transport durch RTW (mit Notarzt-Begleitung)												Kreislaufstillstand	Rekapillarisierungszeit	Kontrolle der Blutglukose	Glucose 10g	350-Betten-Haus der Grundversorgung, Intensivstation <br><b>Entfernung: 7 min</b>	Transport durch RTW (ohne Notarzt)
1689980614	21012973	2012-01-20 11:06:38	02c / CBF	193.175.73.207					211304	al	10	Nein		25	weiblich	Ja		Überprüfen der Atemwege (Bolus-Geschehen?)	Thorax-Kompressionen	AED-Analyse	Patient mit Schnappatmung und Bewusstlosigkeit	Defibrillation (200 J biphasisch)	Adrenalin 1:10 (=100µg/ml) 10 ml i.v.	Defibrillation (200 J biphasisch)	Defibrillation (200 J biphasisch)	Reanimation noch 15 min konventionell (Adrenalin + BLS) weiterführen	500-Betten-Haus, erweiterte Regelversorgung mit Herzkatheterplatz Mo-Fr 8°°- 20°°, sonst Rufdienst <br><b>Entfernung: 25 min</b>	Transport durch RTW (mit Notarzt-Begleitung)												Kreislaufstillstand	Rekapillarisierungszeit	Kontrolle der Blutglukose	Glucose 10g	500-Betten-Haus, Regelversorgung, Intensivstation angegliederte Herz-katheterpraxis Mo-Fr 8°°- 16°°<br><b>Entfernung 15 min</b>	Transport durch RTW mit Notarzt-Begleitung
1658458983	21012973	2011-12-16 10:56:11	07c / CBF	193.175.73.206					211382	A.B.-R.	10	Nein		24	weiblich	Nein	5	Überprüfung der Atemtätigkeit	Alarmierung des Rettungsdienstes	AED-Analyse	Patient mit Schnappatmung und Bewusstlosigkeit	Defibrillation (200 J biphasisch)	Adrenalin 1:10 (= 100µg/ml) 1ml i.v.	Defibrillation (200 J biphasisch)	Defibrillation (200 J biphasisch)	Reanimation noch 15 min konventionell (Adrenalin + BLS) weiterführen	500-Betten-Haus, Regelversorgung, Intensivstation angegliederte Herz-katheterpraxis Mo-Fr 8°°- 16°°<br><b>Entfernung: 15 min</b>	Transport durch RTW (mit Notarzt-Begleitung)												AV-Block 3. Grades	Rekapillarisierungszeit	Kontrolle der Blutglukose	Glucose 10g	350-Betten-Haus der Grundversorgung, Intensivstation <br><b>Entfernung: 7 min</b>	Transport durch RTW (ohne Notarzt)
1689980612	21012973	2012-01-20 11:06:39	02a / CBF	193.175.73.207					211389	JKH	11	Nein		23	männlich	Ja		Überprüfen der Atemwege (Bolus-Geschehen?)	Alarmierung des Rettungsdienstes	AED-Analyse	Bewusstlosigkeit, regelmäßige Atmung, Carotispuls nicht messbar	Defibrillation (200 J biphasisch)	Adrenalin 1:10 (=100µg/ml) 10 ml i.v.	Atropin 3mg (0,5mg/ml) i.v.	Defibrillation (200 J biphasisch)	Reanimation erweitern (ggf. Thrombolyse, unter Reanimation ins Krankenhaus)	500-Betten-Haus, erweiterte Regelversorgung mit Herzkatheterplatz Mo-Fr 8°°- 20°°, sonst Rufdienst <br><b>Entfernung: 25 min</b>	Transport durch RTW (mit Notarzt-Begleitung)												Kreislaufstillstand	Kapnographie	Kontrolle der Blutglukose	Glucose 10g	An der Einsatzstelle lassen<br><b>Entfernung: 0 min</b>	An der Einsatzstelle lassen (unter Beobachtung durch z.B. Angehörige)
1648141807	21012973	2011-12-08 11:51:24	CVK	193.175.73.201					211397	mw	10	Nein		25	weiblich	Ja		Überprüfen der Atemwege (Bolus-Geschehen?)	Alarmierung des Rettungsdienstes	AED-Analyse	Bewusstlosigkeit, regelmäßige Atmung, Carotispuls nicht messbar	Defibrillation (200 J biphasisch)	Adrenalin 1:10 (= 100µg/ml) 1ml i.v.	Defibrillation (200 J biphasisch)	Defibrillation (80 J biphasisch)	Reanimation noch 15 min konventionell (Adrenalin + BLS) weiterführen	500-Betten-Haus, erweiterte Regelversorgung mit Herzkatheterplatz Mo-Fr 8°°- 20°°, sonst Rufdienst <br><b>Entfernung: 25 min</b>	Transport durch RTW (mit Notarzt-Begleitung)												Kreislaufstillstand	Rekapillarisierungszeit	Kontrolle der Blutglukose	Glucose 10g	350-Betten-Haus der Grundversorgung, Intensivstation <br><b>Entfernung: 7 min</b>	Transport durch RTW (ohne Notarzt)
1690015910	21012973	2012-01-20 12:06:29	02a / CBF	193.175.73.201					211403	MJ	10	Nein		24	männlich	Nein	5	Überprüfen der Atemwege (Bolus-Geschehen?)	Alarmierung des Rettungsdienstes	AED-Analyse	Bewusstlosigkeit, regelmäßige Atmung, Carotispuls nicht messbar	Defibrillation (200 J biphasisch)	Adrenalin 1:10 (= 100µg/ml) 1ml i.v.	Atropin 3mg (0,5mg/ml) i.v.	Defibrillation (100 J monophasisch)	Reanimation noch 15 min konventionell (Adrenalin + BLS) weiterführen	500-Betten-Haus, Regelversorgung, Intensivstation angegliederte Herz-katheterpraxis Mo-Fr 8°°- 16°°<br><b>Entfernung: 15 min</b>	Transport durch RTW (mit Notarzt-Begleitung)												AV-Block 3. Grades	Rekapillarisierungszeit	Atemfrequenz	Glucose 10g	An der Einsatzstelle lassen<br><b>Entfernung: 0 min</b>	An der Einsatzstelle lassen (unter Beobachtung durch z.B. Angehörige)
1658459141	21012973	2011-12-16 10:56:13	07c / CBF	193.175.73.206					211415	gk	10	Nein		24	weiblich	Ja		Blutzuckermessung	Präcordialer Faustschlag	AED-Analyse	Patient mit Schnappatmung und Bewusstlosigkeit	Defibrillation (100 J monophasisch)	Adrenalin 1:10 (= 100µg/ml) 1ml i.v.	externer Schrittmacher	Defibrillation (100 J monophasisch)	Reanimation beenden	500-Betten-Haus, erweiterte Regelversorgung mit Herzkatheterplatz Mo-Fr 8°°- 20°°, sonst Rufdienst <br><b>Entfernung: 25 min</b>	Transport durch RTW (mit Notarzt-Begleitung)												Kreislaufstillstand	Rekapillarisierungszeit	Kontrolle der Blutglukose	Glucose 10g	350-Betten-Haus der Grundversorgung, Intensivstation <br><b>Entfernung: 7 min</b>	Transport durch RTW (ohne Notarzt)
1682205746	21012973	2012-01-13 10:11:52	CCM	193.175.73.207					211427	mb	11	Nein		24	weiblich	Ja		Überprüfen der Atemwege (Bolus-Geschehen?)	Alarmierung des Rettungsdienstes	AED-Analyse	Patient mit Schnappatmung und Bewusstlosigkeit	Defibrillation (200 J biphasisch)	Adrenalin 1:10 (=100µg/ml) 10 ml i.v.	Atropin 3mg (0,5mg/ml) i.v.	Defibrillation (200 J biphasisch)	Reanimation noch 15 min konventionell (Adrenalin + BLS) weiterführen	500-Betten-Haus, erweiterte Regelversorgung mit Herzkatheterplatz Mo-Fr 8°°- 20°°, sonst Rufdienst <br><b>Entfernung: 25 min</b>	Transport durch RTW (mit Notarzt-Begleitung)												Kreislaufstillstand	Rekapillarisierungszeit	Kontrolle der Blutglukose	Glucose 10g	500-Betten-Haus, Regelversorgung, Intensivstation angegliederte Herz-katheterpraxis Mo-Fr 8°°- 16°°<br><b>Entfernung 15 min</b>	Transport durch RTW (ohne Notarzt)
1689980711	21012973	2012-01-20 11:06:34	02c / CBF	193.175.73.207					211436	dj	10	Nein		24	weiblich	Nein	5	Überprüfen der Atemwege (Bolus-Geschehen?)	Thorax-Kompressionen	AED-Analyse	Bewusstlosigkeit, regelmäßige Atmung, Carotispuls nicht messbar	Defibrillation (200 J biphasisch)	Adrenalin 1:100 (= 10µg/ml) 1 ml i.v.	Metoprolol 100 mg i.v.	Amiodaron 150mg i.v.	Reanimation noch 15 min konventionell (Adrenalin + BLS) weiterführen	500-Betten-Haus, erweiterte Regelversorgung mit Herzkatheterplatz Mo-Fr 8°°- 20°°, sonst Rufdienst <br><b>Entfernung: 25 min</b>	Transport durch RTW (mit Notarzt-Begleitung)												Kreislaufstillstand	Rekapillarisierungszeit	Kontrolle der Blutglukose	Glucose 10g	350-Betten-Haus der Grundversorgung, Intensivstation <br><b>Entfernung: 7 min</b>	Transport durch RTW (ohne Notarzt)
1648142099	21012973	2011-12-08 11:51:30	CVK	193.175.73.204					211442	jz	10	Nein		26	weiblich	Ja		Überprüfen der Atemwege (Bolus-Geschehen?)	Alarmierung des Rettungsdienstes	AED-Analyse	Bewusstlosigkeit, regelmäßige Atmung, Carotispuls nicht messbar	Defibrillation (100 J monophasisch)	Adrenalin 1:10 (=100µg/ml) 10 ml i.v.	Defibrillation (100 J monophasisch)	Defibrillation (100 J monophasisch)	Reanimation erweitern (ggf. Thrombolyse, unter Reanimation ins Krankenhaus)	500-Betten-Haus, Regelversorgung, Intensivstation angegliederte Herz-katheterpraxis Mo-Fr 8°°- 16°°<br><b>Entfernung: 15 min</b>	Transport durch RTW (mit Notarzt-Begleitung)												Kreislaufstillstand	Rekapillarisierungszeit	Auskultation der Lunge	Glucose 10g	An der Einsatzstelle lassen<br><b>Entfernung: 0 min</b>	An der Einsatzstelle lassen (unter Beobachtung durch z.B. Angehörige)
																																								Kreislaufstillstand	Rekapillarisierungszeit	Kontrolle der Blutglukose	Glucose 10g	An der Einsatzstelle lassen<br><b>Entfernung: 0 min</b>	An der Einsatzstelle lassen (unter Beobachtung durch z.B. Angehörige)
																																								Kreislaufstillstand	Rekapillarisierungszeit	Atemfrequenz	Glucose 10g	An der Einsatzstelle lassen<br><b>Entfernung: 0 min</b>	An der Einsatzstelle lassen (unter Beobachtung durch z.B. Angehörige)
1689910095	21012973	2012-01-20 08:49:29	01b / CBF	193.175.73.207					211448	tr	10	Nein		24	männlich	Ja		Überprüfung der Atemtätigkeit	Alarmierung des Rettungsdienstes	AED-Analyse	Patient mit Schnappatmung und Bewusstlosigkeit	Defibrillation (200 J biphasisch)	Adrenalin 1:10 (=100µg/ml) 10 ml i.v.	Defibrillation (200 J biphasisch)	Defibrillation (200 J biphasisch)	Reanimation noch 15 min konventionell (Adrenalin + BLS) weiterführen	500-Betten-Haus, Regelversorgung, Intensivstation angegliederte Herz-katheterpraxis Mo-Fr 8°°- 16°°<br><b>Entfernung: 15 min</b>	Transport durch RTW (mit Notarzt-Begleitung)												Kreislaufstillstand	Rekapillarisierungszeit	Kontrolle der Blutglukose	Glucose 10g	350-Betten-Haus der Grundversorgung, Intensivstation <br><b>Entfernung: 7 min</b>	Transport durch RTW (ohne Notarzt)
1682205627	21012973	2012-01-13 10:12:05	CCM	193.175.73.207					211459	KK	11	Nein		24	weiblich	Ja		Überprüfung der Atemtätigkeit	Alarmierung des Rettungsdienstes	AED-Analyse	Patient mit Schnappatmung und Bewusstlosigkeit	Adrenalin 1:10 (=100µg/ml) 10 ml i.v.	Adrenalin 1:10 (=100µg/ml) 10 ml i.v.	Adrenalin 1:10 (=100µg/ml) 10 ml i.v.	Defibrillation (200 J biphasisch)	Reanimation noch 15 min konventionell (Adrenalin + BLS) weiterführen	350-Betten-Haus der Grundversorgung, Intensivstation <br><b>Entfernung: 7 min</b>	Transport durch RTW (mit Notarzt-Begleitung)												Kreislaufstillstand	Rekapillarisierungszeit	Kontrolle der Blutglukose	Glucose 10g	An der Einsatzstelle lassen<br><b>Entfernung: 0 min</b>	An der Einsatzstelle lassen (unter Beobachtung durch z.B. Angehörige)
1648141985	21012973	2011-12-08 11:51:25	CVK	193.175.73.204					211464	KL	10	Nein		25	weiblich	Ja		Überprüfen der Atemwege (Bolus-Geschehen?)	Alarmierung des Rettungsdienstes	AED-Analyse	Bewusstlosigkeit, regelmäßige Atmung, Carotispuls nicht messbar	Defibrillation (200 J biphasisch)	Adrenalin 1:10 (=100µg/ml) 10 ml i.v.	Atropin 0,5mg (=1ml) i.v.	Defibrillation (200 J biphasisch)	Reanimation noch 15 min konventionell (Adrenalin + BLS) weiterführen	500-Betten-Haus, Regelversorgung, Intensivstation angegliederte Herz-katheterpraxis Mo-Fr 8°°- 16°°<br><b>Entfernung: 15 min</b>	Transport durch RTW (mit Notarzt-Begleitung)												Benzodiazepin-Intoxikation	Rekapillarisierungszeit	Auskultation der Lunge	Glucose 10g	350-Betten-Haus der Grundversorgung, Intensivstation <br><b>Entfernung: 7 min</b>	Transport durch RTW (ohne Notarzt)
1631015456	21010256	2011-11-25 07:20:41	CCM	193.175.73.201					211494	AF																														Kreislaufstillstand	Kapnographie	Kontrolle der Blutglukose	Glucose 10g	350-Betten-Haus der Grundversorgung, Intensivstation <br><b>Entfernung: 7 min</b>	Transport durch RTW (ohne Notarzt)
1689980891	21012973	2012-01-20 11:06:48	02b / CBF	193.175.73.201					211501	RS	10	Nein		24	weiblich	Ja		Überprüfung der Atemtätigkeit	Alarmierung des Rettungsdienstes	AED-Analyse	Bewusstlosigkeit, regelmäßige Atmung, Carotispuls nicht messbar	Defibrillation (200 J biphasisch)	Adrenalin 1:10 (=100µg/ml) 10 ml i.v.	Defibrillation (200 J biphasisch)	Defibrillation (200 J biphasisch)	Reanimation noch 15 min konventionell (Adrenalin + BLS) weiterführen	750-Betten-Haus der Maximalversorgung mit Trauma-Zentrum, Herzkatheterplatz 24 h / 365 d <br><b>Entfernung: 50 min</b>	Transport durch RTW (mit Notarzt-Begleitung)												Kreislaufstillstand	Rekapillarisierungszeit	Kontrolle der Blutglukose	Glucose 10g	An der Einsatzstelle lassen<br><b>Entfernung: 0 min</b>	An der Einsatzstelle lassen (unter Beobachtung durch z.B. Angehörige)
1648142771	21012973	2011-12-08 11:51:29	CVK	193.175.73.204					211502	nmv	11	Nein		25	weiblich	Ja		Überprüfen der Atemwege (Bolus-Geschehen?)	Alarmierung des Rettungsdienstes	AED-Analyse	Bewusstlosigkeit, regelmäßige Atmung, Carotispuls nicht messbar	Defibrillation (200 J biphasisch)	Adrenalin 1:10 (= 100µg/ml) 1ml i.v.	Defibrillation (200 J biphasisch)	Defibrillation (200 J biphasisch)	Reanimation noch 15 min konventionell (Adrenalin + BLS) weiterführen	500-Betten-Haus, erweiterte Regelversorgung mit Herzkatheterplatz Mo-Fr 8°°- 20°°, sonst Rufdienst <br><b>Entfernung: 25 min</b>	Transport durch RTW (mit Notarzt-Begleitung)												AV-Block 3. Grades	Rekapillarisierungszeit	Kontrolle der Blutglukose	Glucose 10g	350-Betten-Haus der Grundversorgung, Intensivstation <br><b>Entfernung: 7 min</b>	Transport durch RTW (ohne Notarzt)
1690021087	21012973	2012-01-20 12:13:49	02c / CBF	193.175.73.207					211510	ant	11	Nein		25	weiblich	Ja		Überprüfen der Atemwege (Bolus-Geschehen?)	Alarmierung des Rettungsdienstes	AED-Analyse	Bewusstlosigkeit, regelmäßige Atmung, Carotispuls nicht messbar	Defibrillation (200 J biphasisch)	Adrenalin 1:10 (=100µg/ml) 10 ml i.v.	Atropin 0,5mg (=1ml) i.v.	Amiodaron 300mg i.v.	Reanimation erweitern (ggf. Thrombolyse, unter Reanimation ins Krankenhaus)	500-Betten-Haus, erweiterte Regelversorgung mit Herzkatheterplatz Mo-Fr 8°°- 20°°, sonst Rufdienst <br><b>Entfernung: 25 min</b>	Transport durch RTW (mit Notarzt-Begleitung)												Kreislaufstillstand	Rekapillarisierungszeit	Kontrolle der Blutglukose	Glucose 10g	An der Einsatzstelle lassen<br><b>Entfernung: 0 min</b>	An der Einsatzstelle lassen (unter Beobachtung durch z.B. Angehörige)
1648142108	21012973	2011-12-08 11:51:25	CVK	193.175.73.204					211513	F.B.	10	Nein		25	männlich	Ja		Überprüfen der Atemwege (Bolus-Geschehen?)	Alarmierung des Rettungsdienstes	AED-Analyse	Bewusstlosigkeit, regelmäßige Atmung, Carotispuls nicht messbar	Defibrillation (200 J biphasisch)	Adrenalin 1:10 (=100µg/ml) 10 ml i.v.	Adrenalin 1:10 (=100µg/ml) 10 ml i.v.	Defibrillation (200 J biphasisch)	Reanimation beenden	750-Betten-Haus der Maximalversorgung mit Trauma-Zentrum, Herzkatheterplatz 24 h / 365 d <br><b>Entfernung: 50 min</b>	Transport durch RTW (mit Notarzt-Begleitung)												Kreislaufstillstand	Rekapillarisierungszeit	Kontrolle der Blutglukose	Glucose 10g	350-Betten-Haus der Grundversorgung, Intensivstation <br><b>Entfernung: 7 min</b>	Transport durch RTW (ohne Notarzt)
1631044138	21012973	2011-11-25 08:40:54	CCM	193.175.73.207					211567	S	11	Nein		32	männlich	Nein	2011	Überprüfung der Atemtätigkeit	Alarmierung des Rettungsdienstes	AED-Analyse	Patient mit Schnappatmung und Bewusstlosigkeit	Defibrillation (200 J biphasisch)	Adrenalin 1:10 (=100µg/ml) 10 ml i.v.	Adrenalin 1:10 (=100µg/ml) 10 ml i.v.	Defibrillation (200 J biphasisch)	Reanimation erweitern (ggf. Thrombolyse, unter Reanimation ins Krankenhaus)	500-Betten-Haus, erweiterte Regelversorgung mit Herzkatheterplatz Mo-Fr 8°°- 20°°, sonst Rufdienst <br><b>Entfernung: 25 min</b>	Transport durch RTW (mit Notarzt-Begleitung)												Intrazerebrale Blutung	Kontrolle der Blutglukose	Kontrolle der Blutglukose	Glucose 10g	750-Betten-Haus der Maximalversorgung mit Trauma-Zentrum, Herzkatheterplatz 24 h / 365 d <br><b>Entfernung: 50 min</b>	Transport durch RTW mit Notarzt-Begleitung
1648142171	21012973	2011-12-08 11:51:27	CVK	193.175.73.204					211590	mk	11	Nein		26	weiblich	Nein	6	Überprüfen des zentralen Pulses (A. carotis oder A. femoralis)	Thorax-Kompressionen	AED-Analyse	Bewusstlosigkeit, regelmäßige Atmung, Carotispuls nicht messbar	Defibrillation (200 J biphasisch)	Adrenalin 1:10 (=100µg/ml) 10 ml i.v.	Adrenalin 1:10 (=100µg/ml) 10 ml i.v.	Defibrillation (200 J biphasisch)	Reanimation erweitern (ggf. Thrombolyse, unter Reanimation ins Krankenhaus)	500-Betten-Haus, erweiterte Regelversorgung mit Herzkatheterplatz Mo-Fr 8°°- 20°°, sonst Rufdienst <br><b>Entfernung: 25 min</b>	Transport durch RTW (mit Notarzt-Begleitung)												AV-Block 3. Grades	Rekapillarisierungszeit	Auskultation der Lunge	Glucose 10g	350-Betten-Haus der Grundversorgung, Intensivstation <br><b>Entfernung: 7 min</b>	Transport durch RTW mit Notarzt-Begleitung
1690089941	21012973	2012-01-20 13:26:21	03b / CBF	193.175.73.207					211591	ab	10	Nein		24	weiblich	Nein	5	Überprüfen der Atemwege (Bolus-Geschehen?)	Alarmierung des Rettungsdienstes	AED-Analyse	Keine Atmung und kein Bewusstsein vorhanden	Defibrillation (100 J monophasisch)	Adrenalin 1:10 (=100µg/ml) 10 ml i.v.	Atropin 3mg (0,5mg/ml) i.v.	Defibrillation (100 J monophasisch)	Reanimation noch 15 min konventionell (Adrenalin + BLS) weiterführen	500-Betten-Haus, erweiterte Regelversorgung mit Herzkatheterplatz Mo-Fr 8°°- 20°°, sonst Rufdienst <br><b>Entfernung: 25 min</b>	Transport durch RTW (mit Notarzt-Begleitung)												AV-Block 3. Grades	Rekapillarisierungszeit	Kontrolle der Blutglukose	Glucose 10g	350-Betten-Haus der Grundversorgung, Intensivstation <br><b>Entfernung: 7 min</b>	Transport durch RTW (ohne Notarzt)
1689909999	21012973	2012-01-20 08:49:22	01a / CBF	193.175.73.207					211598	MM	10	Nein		25	männlich	Ja		Überprüfen der Atemwege (Bolus-Geschehen?)	Alarmierung des Rettungsdienstes	AED-Analyse	Patient mit Schnappatmung und Bewusstlosigkeit	Atropin 3mg (0,5mg/ml) i.v.	Atropin 3mg (0,5mg/ml) i.v.	Defibrillation (80 J biphasisch)	Defibrillation (80 J biphasisch)	Reanimation erweitern (ggf. Thrombolyse, unter Reanimation ins Krankenhaus)	500-Betten-Haus, Regelversorgung, Intensivstation angegliederte Herz-katheterpraxis Mo-Fr 8°°- 16°°<br><b>Entfernung: 15 min</b>	Transport durch RTW (mit Notarzt-Begleitung)												Kreislaufstillstand	Rekapillarisierungszeit	Kontrolle der Blutglukose	Glucose 10g	350-Betten-Haus der Grundversorgung, Intensivstation <br><b>Entfernung: 7 min</b>	Transport durch RTW (ohne Notarzt)
1658458931	21012973	2011-12-16 10:56:09	07b / CBF	193.175.73.206					211599	JS	10	Nein		24	weiblich	Ja		Überprüfung der Atemtätigkeit	Alarmierung des Rettungsdienstes	AED-Analyse	Bewusstlosigkeit, regelmäßige Atmung, Carotispuls nicht messbar	Adrenalin 1:10 (= 100µg/ml) 1ml i.v.	Defibrillation (200 J biphasisch)	Adrenalin 1:10 (= 100µg/ml) 1ml i.v.	Amiodaron 300mg i.v.	Reanimation noch 15 min konventionell (Adrenalin + BLS) weiterführen	500-Betten-Haus, erweiterte Regelversorgung mit Herzkatheterplatz Mo-Fr 8°°- 20°°, sonst Rufdienst <br><b>Entfernung: 25 min</b>	Transport durch RTW (mit Notarzt-Begleitung)												Kreislaufstillstand	Rekapillarisierungszeit	Kontrolle der Blutglukose	Glucose 10g	350-Betten-Haus der Grundversorgung, Intensivstation <br><b>Entfernung: 7 min</b>	Transport durch RTW mit Notarzt-Begleitung
1673255848	21012973	2012-01-05 11:36:55	CVK	193.175.73.207					211632	SWH	10	Nein		28	männlich	Ja		Überprüfung der Atemtätigkeit	Thorax-Kompressionen	AED-Analyse	Keine Atmung und kein Bewusstsein vorhanden	Adrenalin 1:100 (= 10µg/ml) 10 ml i.v.	Amiodaron 300mg i.v.	Amiodaron 300mg i.v.	Adrenalin 1:100 (= 10µg/ml) 1 ml i.v.	Reanimation noch 15 min konventionell (Adrenalin + BLS) weiterführen	500-Betten-Haus, Regelversorgung, Intensivstation angegliederte Herz-katheterpraxis Mo-Fr 8°°- 16°°<br><b>Entfernung: 15 min</b>	Transport durch RTW (mit Notarzt-Begleitung)												Hypoglykämie	Auskultation der Lunge	Kontrolle der Blutglukose	Glucose 10g	An der Einsatzstelle lassen<br><b>Entfernung: 0 min</b>	An der Einsatzstelle lassen (unter Beobachtung durch z.B. Angehörige)
1690090441	21012973	2012-01-20 13:34:47	03c / CBF	193.175.73.207					211637	TL	10	Nein		27	männlich	Ja		Überprüfen der Atemwege (Bolus-Geschehen?)	Alarmierung des Rettungsdienstes	AED-Analyse	Bewusstlosigkeit, regelmäßige Atmung, Carotispuls nicht messbar	Defibrillation (200 J biphasisch)	Adrenalin 1:10 (=100µg/ml) 10 ml i.v.	Amiodaron 300mg i.v.	Defibrillation (200 J biphasisch)	Reanimation erweitern (ggf. Thrombolyse, unter Reanimation ins Krankenhaus)	500-Betten-Haus, erweiterte Regelversorgung mit Herzkatheterplatz Mo-Fr 8°°- 20°°, sonst Rufdienst <br><b>Entfernung: 25 min</b>	Transport durch RTW (mit Notarzt-Begleitung)												Kreislaufstillstand	Rekapillarisierungszeit	Kontrolle der Blutglukose	Glucose 10g	350-Betten-Haus der Grundversorgung, Intensivstation <br><b>Entfernung: 7 min</b>	Transport durch RTW (ohne Notarzt)
1658630919	21012973	2011-12-16 14:25:10	05c / CBF	193.175.73.206					211645	YTL	10	Nein		26	weiblich	Nein	20	Überprüfen der Atemwege (Bolus-Geschehen?)	Alarmierung des Rettungsdienstes	AED-Analyse	Patient mit Schnappatmung und Bewusstlosigkeit	Defibrillation (200 J biphasisch)	Atropin 3mg (0,5mg/ml) i.v.	Esmolol 100 mg i.v.	Defibrillation (200 J biphasisch)	Reanimation beenden	500-Betten-Haus, erweiterte Regelversorgung mit Herzkatheterplatz Mo-Fr 8°°- 20°°, sonst Rufdienst <br><b>Entfernung: 25 min</b>	Transport mit Rettungshubschrauber												Kreislaufstillstand	Rekapillarisierungszeit	Kontrolle der Blutglukose	Glucose 10g	350-Betten-Haus der Grundversorgung, Intensivstation <br><b>Entfernung: 7 min</b>	Transport durch RTW mit Notarzt-Begleitung
1658379282	21012973	2011-12-16 08:33:27	06c / CBF	193.175.73.206					211702	ij	10	Nein		29	männlich	Ja		Überprüfen der Atemwege (Bolus-Geschehen?)	Alarmierung des Rettungsdienstes	AED-Analyse	Bewusstlosigkeit, regelmäßige Atmung, Carotispuls nicht messbar	Defibrillation (200 J biphasisch)	Adrenalin 1:100 (= 10µg/ml) 10 ml i.v.	Adrenalin 1:100 (= 10µg/ml) 10 ml i.v.	Adrenalin 1:100 (= 10µg/ml) 10 ml i.v.	Reanimation erweitern (ggf. Thrombolyse, unter Reanimation ins Krankenhaus)	500-Betten-Haus, erweiterte Regelversorgung mit Herzkatheterplatz Mo-Fr 8°°- 20°°, sonst Rufdienst <br><b>Entfernung: 25 min</b>	Transport durch RTW (mit Notarzt-Begleitung)												Benzodiazepin-Intoxikation	Rekapillarisierungszeit	Kapnographie	Glucose 10g	An der Einsatzstelle lassen<br><b>Entfernung: 0 min</b>	An der Einsatzstelle lassen (unter Beobachtung durch z.B. Angehörige)
1648141632	21012973	2011-12-08 11:51:24	CVK	193.175.73.204					211704	mw	10	Ja (bitte die Tätigkeit(en) angeben)	MTAR, Dipl.-Med.-Päd.	36	männlich	Ja		Überprüfung der Atemtätigkeit	Thorax-Kompressionen	AED-Analyse	Bewusstlosigkeit, regelmäßige Atmung, Carotispuls nicht messbar	Adrenalin 1:10 (=100µg/ml) 10 ml i.v.	Adrenalin 1:10 (=100µg/ml) 10 ml i.v.	Adrenalin 1:10 (= 100µg/ml) 1ml i.v.	Defibrillation (200 J biphasisch)	Reanimation beenden	500-Betten-Haus, erweiterte Regelversorgung mit Herzkatheterplatz Mo-Fr 8°°- 20°°, sonst Rufdienst <br><b>Entfernung: 25 min</b>	Transport durch RTW (mit Notarzt-Begleitung)												Kreislaufstillstand	Rekapillarisierungszeit	Kontrolle der Blutglukose	Glucose 10g	An der Einsatzstelle lassen<br><b>Entfernung: 0 min</b>	An der Einsatzstelle lassen (unter Beobachtung durch z.B. Angehörige)
1658431538	21012973	2011-12-16 10:07:19	06a / CBF	193.175.73.206					211706	jg	10	Nein		28	weiblich	Ja		Überprüfen des zentralen Pulses (A. carotis oder A. femoralis)	Alarmierung des Rettungsdienstes	AED-Analyse	Patient mit Schnappatmung und Bewusstlosigkeit	Adrenalin 1:100 (= 10µg/ml) 1 ml i.v.	Adrenalin 1:100 (= 10µg/ml) 1 ml i.v.	Amiodaron 300mg i.v.	Defibrillation (200 J biphasisch)	Reanimation noch 15 min konventionell (Adrenalin + BLS) weiterführen	500-Betten-Haus, erweiterte Regelversorgung mit Herzkatheterplatz Mo-Fr 8°°- 20°°, sonst Rufdienst <br><b>Entfernung: 25 min</b>	Transport durch RTW (mit Notarzt-Begleitung)												Kreislaufstillstand	Rekapillarisierungszeit	Kontrolle der Blutglukose	Glucose 10g	350-Betten-Haus der Grundversorgung, Intensivstation <br><b>Entfernung: 7 min</b>	Transport durch RTW (ohne Notarzt)
1682206245	21012973	2012-01-13 10:11:56	CCM	193.175.73.207					211709	MK	10	Nein		25	weiblich	Ja		Überprüfen der Atemwege (Bolus-Geschehen?)	Alarmierung des Rettungsdienstes	AED-Analyse	Bewusstlosigkeit, regelmäßige Atmung, Carotispuls nicht messbar	Defibrillation (200 J biphasisch)	Adrenalin 1:10 (=100µg/ml) 10 ml i.v.	externer Schrittmacher	Defibrillation (200 J biphasisch)	Reanimation beenden	500-Betten-Haus, Regelversorgung, Intensivstation angegliederte Herz-katheterpraxis Mo-Fr 8°°- 16°°<br><b>Entfernung: 15 min</b>	Transport durch RTW (mit Notarzt-Begleitung)												Kreislaufstillstand	Rekapillarisierungszeit	Kontrolle der Blutglukose	Glucose 10g	An der Einsatzstelle lassen<br><b>Entfernung: 0 min</b>	An der Einsatzstelle lassen (unter Beobachtung durch z.B. Angehörige)
1639780136	21012973	2011-12-02 08:26:53	CCM	193.175.73.207					211744	SB	10	Ja (bitte die Tätigkeit(en) angeben)	Krankenpfleger	32	männlich	Ja		Überprüfen der Atemwege (Bolus-Geschehen?)	Alarmierung des Rettungsdienstes	AED-Analyse	Bewusstlosigkeit, regelmäßige Atmung, Carotispuls nicht messbar	Defibrillation (200 J biphasisch)	Adrenalin 1:10 (=100µg/ml) 10 ml i.v.	Defibrillation (200 J biphasisch)	Defibrillation (200 J biphasisch)	Reanimation beenden	500-Betten-Haus, erweiterte Regelversorgung mit Herzkatheterplatz Mo-Fr 8°°- 20°°, sonst Rufdienst <br><b>Entfernung: 25 min</b>	Transport durch RTW (mit Notarzt-Begleitung)												Kreislaufstillstand	Kapnographie	Atemfrequenz	Glucose 10g	500-Betten-Haus, Regelversorgung, Intensivstation angegliederte Herz-katheterpraxis Mo-Fr 8°°- 16°°<br><b>Entfernung 15 min</b>	An der Einsatzstelle lassen (unter Beobachtung durch z.B. Angehörige)
1631015512	21010256	2011-11-25 07:21:00	CCM	193.175.73.207					211748	MG																														Kreislaufstillstand	Rekapillarisierungszeit	Kontrolle der Blutglukose	Glucose 10g	350-Betten-Haus der Grundversorgung, Intensivstation <br><b>Entfernung: 7 min</b>	Transport durch RTW (ohne Notarzt)
1639819327	21012973	2011-12-02 09:37:48	CBF	193.175.73.207					211763	sa	10	Nein		37	männlich	Ja		Überprüfen der Atemwege (Bolus-Geschehen?)	Thorax-Kompressionen	AED-Analyse	Patient mit Schnappatmung und Bewusstlosigkeit	Defibrillation (200 J biphasisch)	Defibrillation (200 J biphasisch)	Adrenalin 1:100 (= 10µg/ml) 1 ml i.v.	Amiodaron 300mg i.v.	Reanimation noch 15 min konventionell (Adrenalin + BLS) weiterführen	750-Betten-Haus der Maximalversorgung mit Trauma-Zentrum, Herzkatheterplatz 24 h / 365 d <br><b>Entfernung: 50 min</b>	Transport mit Rettungshubschrauber												AV-Block 3. Grades	Rekapillarisierungszeit	Kontrolle der Blutglukose	Glucose 10g	350-Betten-Haus der Grundversorgung, Intensivstation <br><b>Entfernung: 7 min</b>	Transport durch RTW mit Notarzt-Begleitung
1690006100	21012973	2012-01-20 11:50:24	02b / CBF	193.175.73.207					211766	pm	10	Nein		31	männlich	Ja		Überprüfen des zentralen Pulses (A. carotis oder A. femoralis)	Thorax-Kompressionen	AED-Analyse	Bewusstlosigkeit, regelmäßige Atmung, Carotispuls nicht messbar	Defibrillation (200 J biphasisch)	Adrenalin 1:10 (= 100µg/ml) 1ml i.v.	Defibrillation (200 J biphasisch)	Defibrillation (200 J biphasisch)	Reanimation noch 15 min konventionell (Adrenalin + BLS) weiterführen	500-Betten-Haus, Regelversorgung, Intensivstation angegliederte Herz-katheterpraxis Mo-Fr 8°°- 16°°<br><b>Entfernung: 15 min</b>	Transport durch RTW (mit Notarzt-Begleitung)												Kreislaufstillstand	Rekapillarisierungszeit	Kontrolle der Blutglukose	Glucose 10g	350-Betten-Haus der Grundversorgung, Intensivstation <br><b>Entfernung: 7 min</b>	Transport durch RTW mit Notarzt-Begleitung
1690005974	21012973	2012-01-20 11:50:13	02b / CBF	193.175.73.207					211774	FW	10	Nein		33	männlich	Ja		Überprüfen der Atemwege (Bolus-Geschehen?)	Alarmierung des Rettungsdienstes	AED-Analyse	Bewusstlosigkeit, regelmäßige Atmung, Carotispuls nicht messbar	Defibrillation (200 J biphasisch)	Adrenalin 1:10 (=100µg/ml) 10 ml i.v.	Defibrillation (80 J biphasisch)	Defibrillation (200 J biphasisch)	Reanimation beenden	500-Betten-Haus, Regelversorgung, Intensivstation angegliederte Herz-katheterpraxis Mo-Fr 8°°- 16°°<br><b>Entfernung: 15 min</b>	Transport durch RTW (mit Notarzt-Begleitung)												Kreislaufstillstand	Rekapillarisierungszeit	Kontrolle der Blutglukose	Glucose 10g	An der Einsatzstelle lassen<br><b>Entfernung: 0 min</b>	Transport durch RTW mit Notarzt-Begleitung
1690090619	21012973	2012-01-20 13:34:50	03c / CBF	193.175.73.207					211777	M.D.	10	Ja (bitte die Tätigkeit(en) angeben)	Krankenpfleger	29	männlich	Ja		Überprüfen der Atemwege (Bolus-Geschehen?)	Alarmierung des Rettungsdienstes	AED-Analyse	Bewusstlosigkeit, regelmäßige Atmung, Carotispuls nicht messbar	Defibrillation (200 J biphasisch)	Adrenalin 1:10 (=100µg/ml) 10 ml i.v.	Adrenalin 1:10 (=100µg/ml) 10 ml i.v.	Defibrillation (200 J biphasisch)	Reanimation erweitern (ggf. Thrombolyse, unter Reanimation ins Krankenhaus)	500-Betten-Haus, erweiterte Regelversorgung mit Herzkatheterplatz Mo-Fr 8°°- 20°°, sonst Rufdienst <br><b>Entfernung: 25 min</b>	Transport mit Rettungshubschrauber												Kreislaufstillstand	Rekapillarisierungszeit	Kontrolle der Blutglukose	Glucose 10g	350-Betten-Haus der Grundversorgung, Intensivstation <br><b>Entfernung: 7 min</b>	Transport durch RTW (ohne Notarzt)
1648141999	21012973	2011-12-08 11:51:25	CVK	193.175.73.204					211781	TP	10	Nein		31	männlich	Ja		Überprüfen der Atemwege (Bolus-Geschehen?)	Alarmierung des Rettungsdienstes	AED-Analyse	Bewusstlosigkeit, regelmäßige Atmung, Carotispuls nicht messbar	Defibrillation (200 J biphasisch)	Adrenalin 1:10 (=100µg/ml) 10 ml i.v.	Atropin 3mg (0,5mg/ml) i.v.	Defibrillation (200 J biphasisch)	Reanimation erweitern (ggf. Thrombolyse, unter Reanimation ins Krankenhaus)	500-Betten-Haus, erweiterte Regelversorgung mit Herzkatheterplatz Mo-Fr 8°°- 20°°, sonst Rufdienst <br><b>Entfernung: 25 min</b>	Transport durch RTW (mit Notarzt-Begleitung)												Kreislaufstillstand	Kapnographie	Kontrolle der Blutglukose	Glucose 10g	350-Betten-Haus der Grundversorgung, Intensivstation <br><b>Entfernung: 7 min</b>	Transport durch RTW (ohne Notarzt)
1698253225	21012973	2012-01-27 07:11:04	CCM	193.175.73.207					211782	AJ	10	Nein		26	weiblich	Ja		Überprüfen der Atemwege (Bolus-Geschehen?)	Alarmierung des Rettungsdienstes	AED-Analyse	Bewusstlosigkeit, regelmäßige Atmung, Carotispuls nicht messbar	Defibrillation (200 J biphasisch)	Adrenalin 1:10 (=100µg/ml) 10 ml i.v.	Adrenalin 1:10 (=100µg/ml) 10 ml i.v.	Defibrillation (200 J biphasisch)	Reanimation noch 15 min konventionell (Adrenalin + BLS) weiterführen	500-Betten-Haus, erweiterte Regelversorgung mit Herzkatheterplatz Mo-Fr 8°°- 20°°, sonst Rufdienst <br><b>Entfernung: 25 min</b>	Transport durch RTW (mit Notarzt-Begleitung)												Kreislaufstillstand	Rekapillarisierungszeit	Kontrolle der Blutglukose	Glucose 10g	An der Einsatzstelle lassen<br><b>Entfernung: 0 min</b>	An der Einsatzstelle lassen (unter Beobachtung durch z.B. Angehörige)
1658458872	21012973	2011-12-16 10:56:12	07b / CBF	193.175.73.206					211784	nh	10	Nein		31	weiblich	Ja		Überprüfen der Atemwege (Bolus-Geschehen?)	Alarmierung des Rettungsdienstes	AED-Analyse	Patient mit Schnappatmung und Bewusstlosigkeit	Defibrillation (200 J biphasisch)	Adrenalin 1:10 (=100µg/ml) 10 ml i.v.	Adrenalin 1:10 (=100µg/ml) 10 ml i.v.	Adrenalin 1:10 (=100µg/ml) 10 ml i.v.	Reanimation noch 15 min konventionell (Adrenalin + BLS) weiterführen	500-Betten-Haus, erweiterte Regelversorgung mit Herzkatheterplatz Mo-Fr 8°°- 20°°, sonst Rufdienst <br><b>Entfernung: 25 min</b>	Transport durch RTW (mit Notarzt-Begleitung)												Kreislaufstillstand	Rekapillarisierungszeit	Kontrolle der Blutglukose	Glucose 10g	350-Betten-Haus der Grundversorgung, Intensivstation <br><b>Entfernung: 7 min</b>	Transport durch RTW (ohne Notarzt)
1689910100	21012973	2012-01-20 08:49:30	01a / CBF	193.175.73.207					211785	PA	10	Nein		24	weiblich	Ja		Überprüfen der Atemwege (Bolus-Geschehen?)	Alarmierung des Rettungsdienstes	AED-Analyse	Bewusstlosigkeit, regelmäßige Atmung, Carotispuls nicht messbar	Adrenalin 1:10 (= 100µg/ml) 1ml i.v.	Adrenalin 1:10 (= 100µg/ml) 1ml i.v.	Atropin 0,5mg (=1ml) i.v.	Defibrillation (200 J biphasisch)	Reanimation beenden	500-Betten-Haus, erweiterte Regelversorgung mit Herzkatheterplatz Mo-Fr 8°°- 20°°, sonst Rufdienst <br><b>Entfernung: 25 min</b>	Transport durch RTW (mit Notarzt-Begleitung)												Kreislaufstillstand	Rekapillarisierungszeit	Kontrolle der Blutglukose	Glucose 10g	350-Betten-Haus der Grundversorgung, Intensivstation <br><b>Entfernung: 7 min</b>	Transport durch RTW (ohne Notarzt)
1673255574	21012973	2012-01-05 11:37:17	CVK	193.175.73.207					211788	cm	10	Nein		24	weiblich	Ja		Überprüfen des zentralen Pulses (A. carotis oder A. femoralis)	Alarmierung des Rettungsdienstes	AED-Analyse	Patient mit Schnappatmung und Bewusstlosigkeit	Defibrillation (200 J biphasisch)	Adrenalin 1:10 (= 100µg/ml) 1ml i.v.	Adrenalin 1:10 (= 100µg/ml) 1ml i.v.	Defibrillation (200 J biphasisch)	Reanimation noch 15 min konventionell (Adrenalin + BLS) weiterführen	500-Betten-Haus, erweiterte Regelversorgung mit Herzkatheterplatz Mo-Fr 8°°- 20°°, sonst Rufdienst <br><b>Entfernung: 25 min</b>	Transport durch RTW (mit Notarzt-Begleitung)												Kreislaufstillstand	Kontrolle der Blutglukose	Kontrolle der Blutglukose	Glucose 10g	350-Betten-Haus der Grundversorgung, Intensivstation <br><b>Entfernung: 7 min</b>	Transport durch RTW (ohne Notarzt)
1689980515	21012973	2012-01-20 11:06:34	03c / CBF	193.175.73.207					211791	ks	10	Nein		25	weiblich	Ja		Überprüfen der Atemwege (Bolus-Geschehen?)	Alarmierung des Rettungsdienstes	AED-Analyse	Bewusstlosigkeit, regelmäßige Atmung, Carotispuls nicht messbar	Defibrillation (200 J biphasisch)	Adrenalin 1:10 (=100µg/ml) 10 ml i.v.	Defibrillation (200 J biphasisch)	Amiodaron 300mg i.v.	Reanimation beenden	500-Betten-Haus, erweiterte Regelversorgung mit Herzkatheterplatz Mo-Fr 8°°- 20°°, sonst Rufdienst <br><b>Entfernung: 25 min</b>	Transport durch RTW (mit Notarzt-Begleitung)												Kreislaufstillstand	Rekapillarisierungszeit	Kapnographie	Glucose 10g	350-Betten-Haus der Grundversorgung, Intensivstation <br><b>Entfernung: 7 min</b>	Transport durch RTW (ohne Notarzt)
1631017685	21010256	2011-11-25 07:27:30	CCM	193.175.73.207					211796	MB																														AV-Block 3. Grades	Kapnographie	Kontrolle der Blutglukose	Glucose 10g	An der Einsatzstelle lassen<br><b>Entfernung: 0 min</b>	An der Einsatzstelle lassen (unter Beobachtung durch z.B. Angehörige)
1690090340	21012973	2012-01-20 13:34:47	03b / CBF	193.175.73.207					211809	cooler	10	Nein		24	männlich	Ja		Überprüfen der Atemwege (Bolus-Geschehen?)	Alarmierung des Rettungsdienstes	AED-Analyse	Bewusstlosigkeit, regelmäßige Atmung, Carotispuls nicht messbar	Defibrillation (200 J biphasisch)	Adrenalin 1:10 (=100µg/ml) 10 ml i.v.	Atropin 3mg (0,5mg/ml) i.v.	Defibrillation (200 J biphasisch)	Reanimation erweitern (ggf. Thrombolyse, unter Reanimation ins Krankenhaus)	500-Betten-Haus, erweiterte Regelversorgung mit Herzkatheterplatz Mo-Fr 8°°- 20°°, sonst Rufdienst <br><b>Entfernung: 25 min</b>	Transport durch RTW (mit Notarzt-Begleitung)												Kreislaufstillstand	Rekapillarisierungszeit	Auskultation des Herzens	Glucose 10g	350-Betten-Haus der Grundversorgung, Intensivstation <br><b>Entfernung: 7 min</b>	Transport durch RTW mit Notarzt-Begleitung
1689909998	21012973	2012-01-20 08:49:17	01b / CBF	193.175.73.207					211812	gg	10	Nein		25	männlich	Ja		Überprüfen der Atemwege (Bolus-Geschehen?)	Alarmierung des Rettungsdienstes	AED-Analyse	Patient mit Schnappatmung und Bewusstlosigkeit	Defibrillation (200 J biphasisch)	Adrenalin 1:10 (=100µg/ml) 10 ml i.v.	Amiodaron 300mg i.v.	Amiodaron 300mg i.v.	Reanimation noch 15 min konventionell (Adrenalin + BLS) weiterführen	500-Betten-Haus, erweiterte Regelversorgung mit Herzkatheterplatz Mo-Fr 8°°- 20°°, sonst Rufdienst <br><b>Entfernung: 25 min</b>	Transport mit Rettungshubschrauber												Kreislaufstillstand	Rekapillarisierungszeit	Kontrolle der Blutglukose	Glucose 10g	350-Betten-Haus der Grundversorgung, Intensivstation <br><b>Entfernung: 7 min</b>	Transport durch RTW (ohne Notarzt)
1698281328	21012973	2012-01-27 08:22:16	CCM	193.175.73.207					211821	sk	10	Nein		26	weiblich	Ja		Überprüfung der Atemtätigkeit	Alarmierung des Rettungsdienstes	AED-Analyse	Patient mit Schnappatmung und Bewusstlosigkeit	Amiodaron 300mg i.v.	Adrenalin 1:10 (=100µg/ml) 10 ml i.v.	Adrenalin 1:10 (=100µg/ml) 10 ml i.v.	Amiodaron 300mg i.v.	Reanimation erweitern (ggf. Thrombolyse, unter Reanimation ins Krankenhaus)	500-Betten-Haus, erweiterte Regelversorgung mit Herzkatheterplatz Mo-Fr 8°°- 20°°, sonst Rufdienst <br><b>Entfernung: 25 min</b>	Transport durch RTW (mit Notarzt-Begleitung)												Benzodiazepin-Intoxikation	Rekapillarisierungszeit	Kontrolle der Blutglukose	Glucose 10g	350-Betten-Haus der Grundversorgung, Intensivstation <br><b>Entfernung: 7 min</b>	Transport durch RTW (ohne Notarzt)
1658411618	21012973	2011-12-16 09:33:20	06b / CBF	193.175.73.206					211858	LS	10	Nein		25	männlich	Ja		Überprüfen der Atemwege (Bolus-Geschehen?)	Alarmierung des Rettungsdienstes	AED-Analyse	Bewusstlosigkeit, regelmäßige Atmung, Carotispuls nicht messbar	Defibrillation (200 J biphasisch)	Adrenalin 1:10 (= 100µg/ml) 1ml i.v.	Atropin 3mg (0,5mg/ml) i.v.	Defibrillation (200 J biphasisch)	Reanimation erweitern (ggf. Thrombolyse, unter Reanimation ins Krankenhaus)	500-Betten-Haus, Regelversorgung, Intensivstation angegliederte Herz-katheterpraxis Mo-Fr 8°°- 16°°<br><b>Entfernung: 15 min</b>	Transport durch RTW (mit Notarzt-Begleitung)												Kreislaufstillstand	Rekapillarisierungszeit	Kontrolle der Blutglukose	Glucose 10g	350-Betten-Haus der Grundversorgung, Intensivstation <br><b>Entfernung: 7 min</b>	Transport durch RTW (ohne Notarzt)
1658631511	21012973	2011-12-16 14:25:12	05b / CBF	193.175.73.206					211859	ab	10	Ja (bitte die Tätigkeit(en) angeben)	Ausbildung Rettungshelfer	28	weiblich	Ja		Überprüfen der Atemwege (Bolus-Geschehen?)	Alarmierung des Rettungsdienstes	AED-Analyse	Bewusstlosigkeit, regelmäßige Atmung, Carotispuls nicht messbar	Defibrillation (100 J monophasisch)	Adrenalin 1:10 (=100µg/ml) 10 ml i.v.	Adrenalin 1:10 (=100µg/ml) 10 ml i.v.	Defibrillation (100 J monophasisch)	Reanimation noch 15 min konventionell (Adrenalin + BLS) weiterführen	750-Betten-Haus der Maximalversorgung mit Trauma-Zentrum, Herzkatheterplatz 24 h / 365 d <br><b>Entfernung: 50 min</b>	Transport durch RTW (mit Notarzt-Begleitung)												Kreislaufstillstand	Rekapillarisierungszeit	Kontrolle der Blutglukose	Glucose 10g	350-Betten-Haus der Grundversorgung, Intensivstation <br><b>Entfernung: 7 min</b>	Transport durch RTW mit Notarzt-Begleitung
1673256114	21012973	2012-01-05 11:37:04	CVK	193.175.73.207					211860	rpb	10	Nein		30	männlich	Ja		Überprüfen der Atemwege (Bolus-Geschehen?)	Alarmierung des Rettungsdienstes	AED-Analyse	Bewusstlosigkeit, regelmäßige Atmung, Carotispuls nicht messbar	Adrenalin 1:10 (= 100µg/ml) 1ml i.v.	Defibrillation (200 J biphasisch)	externer Schrittmacher	Amiodaron 300mg i.v.	Reanimation noch 15 min konventionell (Adrenalin + BLS) weiterführen	500-Betten-Haus, Regelversorgung, Intensivstation angegliederte Herz-katheterpraxis Mo-Fr 8°°- 16°°<br><b>Entfernung: 15 min</b>	Transport durch RTW (mit Notarzt-Begleitung)												Hypoglykämie	Auskultation der Lunge	Kontrolle der Blutglukose	Glucose 10g	An der Einsatzstelle lassen<br><b>Entfernung: 0 min</b>	An der Einsatzstelle lassen (unter Beobachtung durch z.B. Angehörige)
1631043909	21012973	2011-11-25 08:40:44	CCM	193.175.73.201					211865	JR	10	Nein		26	männlich	Ja		Überprüfung der Atemtätigkeit	Alarmierung des Rettungsdienstes	AED-Analyse	Bewusstlosigkeit, regelmäßige Atmung, Carotispuls nicht messbar	Defibrillation (200 J biphasisch)	Adrenalin 1:10 (=100µg/ml) 10 ml i.v.	Defibrillation (200 J biphasisch)	Defibrillation (200 J biphasisch)	Reanimation erweitern (ggf. Thrombolyse, unter Reanimation ins Krankenhaus)	350-Betten-Haus der Grundversorgung, Intensivstation <br><b>Entfernung: 7 min</b>	Transport durch RTW (mit Notarzt-Begleitung)												Kreislaufstillstand	Rekapillarisierungszeit	Kontrolle der Blutglukose	Glucose 10g	350-Betten-Haus der Grundversorgung, Intensivstation <br><b>Entfernung: 7 min</b>	Transport durch RTW mit Notarzt-Begleitung
1658562435	21012973	2011-12-16 13:23:44	05a / CBF	193.175.73.206					211872	kh	10	Nein		25	weiblich	Ja		Überprüfen der Atemwege (Bolus-Geschehen?)	Alarmierung des Rettungsdienstes	AED-Analyse	Patient mit Schnappatmung und Bewusstlosigkeit	Defibrillation (200 J biphasisch)	Adrenalin 1:10 (= 100µg/ml) 1ml i.v.	Adrenalin 1:10 (= 100µg/ml) 1ml i.v.	Amiodaron 300mg i.v.	Reanimation noch 15 min konventionell (Adrenalin + BLS) weiterführen	500-Betten-Haus, Regelversorgung, Intensivstation angegliederte Herz-katheterpraxis Mo-Fr 8°°- 16°°<br><b>Entfernung: 15 min</b>	Transport durch RTW (mit Notarzt-Begleitung)												AV-Block 3. Grades	Kontrolle der Blutglukose	Kontrolle der Blutglukose	Glucose 10g	350-Betten-Haus der Grundversorgung, Intensivstation <br><b>Entfernung: 7 min</b>	An der Einsatzstelle lassen (unter Beobachtung durch z.B. Angehörige)
1639784752	21010256	2011-12-02 08:36:32	CCM	193.175.73.207					211873	je																														Kreislaufstillstand	Kontrolle der Blutglukose	Atemfrequenz	Glucose 10g	350-Betten-Haus der Grundversorgung, Intensivstation <br><b>Entfernung: 7 min</b>	Transport durch RTW (ohne Notarzt)
1698253134	21012973	2012-01-27 07:10:29	CCM	193.175.73.201					211875	NK	10	Nein		25	weiblich	Ja		Überprüfung der Atemtätigkeit	Alarmierung des Rettungsdienstes	AED-Analyse	Bewusstlosigkeit, regelmäßige Atmung, Carotispuls nicht messbar	Defibrillation (200 J biphasisch)	Adrenalin 1:10 (=100µg/ml) 10 ml i.v.	Adrenalin 1:10 (=100µg/ml) 10 ml i.v.	Defibrillation (200 J biphasisch)	Reanimation noch 15 min konventionell (Adrenalin + BLS) weiterführen	500-Betten-Haus, erweiterte Regelversorgung mit Herzkatheterplatz Mo-Fr 8°°- 20°°, sonst Rufdienst <br><b>Entfernung: 25 min</b>	Transport durch RTW (mit Notarzt-Begleitung)												Kreislaufstillstand	Kapnographie	Kontrolle der Blutglukose	Glucose 10g	An der Einsatzstelle lassen<br><b>Entfernung: 0 min</b>	An der Einsatzstelle lassen (unter Beobachtung durch z.B. Angehörige)
1658561575	21012973	2011-12-16 13:23:23	05c / CBF	193.175.73.206					211876	se	10	Nein		27	weiblich	Ja		Überprüfen der Atemwege (Bolus-Geschehen?)	Alarmierung des Rettungsdienstes	AED-Analyse	Bewusstlosigkeit, regelmäßige Atmung, Carotispuls nicht messbar	Defibrillation (200 J biphasisch)	Adrenalin 1:100 (= 10µg/ml) 1 ml i.v.	Atropin 0,5mg (=1ml) i.v.	Amiodaron 300mg i.v.	Reanimation noch 15 min konventionell (Adrenalin + BLS) weiterführen	500-Betten-Haus, Regelversorgung, Intensivstation angegliederte Herz-katheterpraxis Mo-Fr 8°°- 16°°<br><b>Entfernung: 15 min</b>	Transport durch RTW (mit Notarzt-Begleitung)												Kreislaufstillstand	Rekapillarisierungszeit	Atemfrequenz	Glucose 10g	An der Einsatzstelle lassen<br><b>Entfernung: 0 min</b>	An der Einsatzstelle lassen (unter Beobachtung durch z.B. Angehörige)
1631017669	20941215	2011-11-25 07:27:30	CCM	193.175.73.207					211878	GM
1631043870	21012973	2011-11-25 08:40:52	CCM	193.175.73.207					211884	NR	10	Nein		27	männlich	Ja		Überprüfen der Atemwege (Bolus-Geschehen?)	Thorax-Kompressionen	AED-Analyse	Bewusstlosigkeit, regelmäßige Atmung, Carotispuls nicht messbar	Defibrillation (200 J biphasisch)	Adrenalin 1:10 (= 100µg/ml) 1ml i.v.	Defibrillation (200 J biphasisch)	Defibrillation (200 J biphasisch)	Reanimation erweitern (ggf. Thrombolyse, unter Reanimation ins Krankenhaus)	500-Betten-Haus, Regelversorgung, Intensivstation angegliederte Herz-katheterpraxis Mo-Fr 8°°- 16°°<br><b>Entfernung: 15 min</b>	Transport durch RTW (mit Notarzt-Begleitung)												Kreislaufstillstand	Rekapillarisierungszeit	Kontrolle der Blutglukose	Glucose 10g	An der Einsatzstelle lassen<br><b>Entfernung: 0 min</b>	An der Einsatzstelle lassen (unter Beobachtung durch z.B. Angehörige)
1631013897	21012973	2011-11-25 07:16:17	CCM	193.175.73.207					211888	1	10	Nein		28	männlich	Nein	6	Überprüfen der Atemwege (Bolus-Geschehen?)	Glucose-Gabe	Lagerung im RTW	Bewusstlosigkeit, regelmäßige Atmung, Carotispuls nicht messbar	Defibrillation (200 J biphasisch)	Adrenalin 1:10 (= 100µg/ml) 1ml i.v.	Defibrillation (200 J biphasisch)	Adenosin 18 mg i.v.	Reanimation erweitern (ggf. Thrombolyse, unter Reanimation ins Krankenhaus)	500-Betten-Haus, erweiterte Regelversorgung mit Herzkatheterplatz Mo-Fr 8°°- 20°°, sonst Rufdienst <br><b>Entfernung: 25 min</b>	Transport durch RTW (mit Notarzt-Begleitung)												Hypoglykämie	Kontrolle der Blutglukose	Kontrolle der Blutglukose	Glucose 10g	An der Einsatzstelle lassen<br><b>Entfernung: 0 min</b>	An der Einsatzstelle lassen (unter Beobachtung durch z.B. Angehörige)
1698253138	21012973	2012-01-27 07:10:29	CCM	193.175.73.207					211917	aa	10	Nein		24	männlich	Nein	6	Überprüfen der Atemwege (Bolus-Geschehen?)	Alarmierung des Rettungsdienstes	AED-Analyse	Bewusstlosigkeit, regelmäßige Atmung, Carotispuls nicht messbar	Defibrillation (200 J biphasisch)	Adrenalin 1:10 (=100µg/ml) 10 ml i.v.	Adrenalin 1:10 (=100µg/ml) 10 ml i.v.	Defibrillation (200 J biphasisch)	Reanimation erweitern (ggf. Thrombolyse, unter Reanimation ins Krankenhaus)	750-Betten-Haus der Maximalversorgung mit Trauma-Zentrum, Herzkatheterplatz 24 h / 365 d <br><b>Entfernung: 50 min</b>	Transport durch RTW (mit Notarzt-Begleitung)												Kreislaufstillstand	Auskultation der Lunge	Kontrolle der Blutglukose	Glucose 10g	An der Einsatzstelle lassen<br><b>Entfernung: 0 min</b>	An der Einsatzstelle lassen (unter Beobachtung durch z.B. Angehörige)
1690090473	21012973	2012-01-20 13:34:47	03c / CBF	193.175.73.207					211931	FH	10	Ja (bitte die Tätigkeit(en) angeben)	Sanitätshelfer	25	männlich	Ja		Überprüfen der Atemwege (Bolus-Geschehen?)	Alarmierung des Rettungsdienstes	AED-Analyse	Bewusstlosigkeit, regelmäßige Atmung, Carotispuls nicht messbar	Defibrillation (200 J biphasisch)	Adrenalin 1:10 (=100µg/ml) 10 ml i.v.	Adrenalin 1:10 (=100µg/ml) 10 ml i.v.	Defibrillation (200 J biphasisch)	Reanimation noch 15 min konventionell (Adrenalin + BLS) weiterführen	500-Betten-Haus, erweiterte Regelversorgung mit Herzkatheterplatz Mo-Fr 8°°- 20°°, sonst Rufdienst <br><b>Entfernung: 25 min</b>	Transport durch RTW (mit Notarzt-Begleitung)												Kreislaufstillstand	Rekapillarisierungszeit	Atemfrequenz	Glucose 10g	An der Einsatzstelle lassen<br><b>Entfernung: 0 min</b>	Transport durch RTW mit Notarzt-Begleitung
1639780142	21012973	2011-12-02 08:26:51	CCM	193.175.73.207					211932	CB	10	Nein		25	weiblich	Ja		Überprüfen der Atemwege (Bolus-Geschehen?)	Alarmierung des Rettungsdienstes	AED-Analyse	Bewusstlosigkeit, regelmäßige Atmung, Carotispuls nicht messbar	Defibrillation (200 J biphasisch)	Adrenalin 1:10 (=100µg/ml) 10 ml i.v.	Defibrillation (200 J biphasisch)	Amiodaron 300mg i.v.	Reanimation noch 15 min konventionell (Adrenalin + BLS) weiterführen	500-Betten-Haus, Regelversorgung, Intensivstation angegliederte Herz-katheterpraxis Mo-Fr 8°°- 16°°<br><b>Entfernung: 15 min</b>	Transport durch RTW (mit Notarzt-Begleitung)												Kreislaufstillstand	Rekapillarisierungszeit	Kontrolle der Blutglukose	Glucose 10g	350-Betten-Haus der Grundversorgung, Intensivstation <br><b>Entfernung: 7 min</b>	Transport durch RTW (ohne Notarzt)
1690090416	21012973	2012-01-20 13:34:50	03b / CBF	193.175.73.207					211938	LJ	10	Nein		24	weiblich	Ja		Überprüfen der Atemwege (Bolus-Geschehen?)	Alarmierung des Rettungsdienstes	AED-Analyse	Bewusstlosigkeit, regelmäßige Atmung, Carotispuls nicht messbar	Defibrillation (100 J monophasisch)	Adrenalin 1:10 (=100µg/ml) 10 ml i.v.	Atropin 0,5mg (=1ml) i.v.	Amiodaron 300mg i.v.	Reanimation noch 15 min konventionell (Adrenalin + BLS) weiterführen	500-Betten-Haus, erweiterte Regelversorgung mit Herzkatheterplatz Mo-Fr 8°°- 20°°, sonst Rufdienst <br><b>Entfernung: 25 min</b>	Transport durch RTW (mit Notarzt-Begleitung)												Kreislaufstillstand	Rekapillarisierungszeit	Kontrolle der Blutglukose	Glucose 10g	500-Betten-Haus, Regelversorgung, Intensivstation angegliederte Herz-katheterpraxis Mo-Fr 8°°- 16°°<br><b>Entfernung 15 min</b>	Transport durch RTW (ohne Notarzt)
1689980643	21012973	2012-01-20 11:06:35	02b / CBF	193.175.73.207					211939	RH	10	Nein		25	männlich	Ja		Überprüfung der Atemtätigkeit	Alarmierung des Rettungsdienstes	AED-Analyse	Bewusstlosigkeit, regelmäßige Atmung, Carotispuls nicht messbar	Defibrillation (200 J biphasisch)	Adrenalin 1:100 (= 10µg/ml) 1 ml i.v.	Adrenalin 1:100 (= 10µg/ml) 1 ml i.v.	Amiodaron 300mg i.v.	Reanimation noch 15 min konventionell (Adrenalin + BLS) weiterführen	750-Betten-Haus der Maximalversorgung mit Trauma-Zentrum, Herzkatheterplatz 24 h / 365 d <br><b>Entfernung: 50 min</b>	Transport durch RTW (mit Notarzt-Begleitung)												Kreislaufstillstand	Rekapillarisierungszeit	Kontrolle der Blutglukose	Glucose 10g	350-Betten-Haus der Grundversorgung, Intensivstation <br><b>Entfernung: 7 min</b>	Transport durch RTW (ohne Notarzt)
1689944926	21012973	2012-01-20 09:58:51	01a / CBF	193.175.73.207					211957	L.F.	10	Nein		25	weiblich	Ja		Überprüfen der Atemwege (Bolus-Geschehen?)	Thorax-Kompressionen	AED-Analyse	Patient mit Schnappatmung und Bewusstlosigkeit	Defibrillation (200 J biphasisch)	Adrenalin 1:10 (=100µg/ml) 10 ml i.v.	Defibrillation (200 J biphasisch)	Amiodaron 300mg i.v.	Reanimation noch 15 min konventionell (Adrenalin + BLS) weiterführen	500-Betten-Haus, erweiterte Regelversorgung mit Herzkatheterplatz Mo-Fr 8°°- 20°°, sonst Rufdienst <br><b>Entfernung: 25 min</b>	Transport durch RTW (mit Notarzt-Begleitung)												AV-Block 3. Grades	Kontrolle der Blutglukose	Kontrolle der Blutglukose	Glucose 10g	350-Betten-Haus der Grundversorgung, Intensivstation <br><b>Entfernung: 7 min</b>	Transport durch RTW (ohne Notarzt)
1690021383	21012973	2012-01-20 12:14:13	02c / CBF	193.175.73.207					211959	sg	10	Ja (bitte die Tätigkeit(en) angeben)	Ausbildung zum Rettungssanitäter	25	männlich	Ja		Überprüfen der Atemwege (Bolus-Geschehen?)	Alarmierung des Rettungsdienstes	AED-Analyse	Bewusstlosigkeit, regelmäßige Atmung, Carotispuls nicht messbar	Defibrillation (200 J biphasisch)	Adrenalin 1:100 (= 10µg/ml) 10 ml i.v.	Adrenalin 1:100 (= 10µg/ml) 10 ml i.v.	Defibrillation (200 J biphasisch)	Reanimation noch 15 min konventionell (Adrenalin + BLS) weiterführen	500-Betten-Haus, erweiterte Regelversorgung mit Herzkatheterplatz Mo-Fr 8°°- 20°°, sonst Rufdienst <br><b>Entfernung: 25 min</b>	Transport durch RTW (mit Notarzt-Begleitung)												Kreislaufstillstand	Rekapillarisierungszeit	Kontrolle der Blutglukose	Glucose 10g	350-Betten-Haus der Grundversorgung, Intensivstation <br><b>Entfernung: 7 min</b>	Transport durch RTW (ohne Notarzt)
1658460422	21012973	2011-12-16 10:59:06	07a / CBF	193.175.73.206					211960	MP	10	Nein		24	männlich	Ja		Überprüfen der Atemwege (Bolus-Geschehen?)	Alarmierung des Rettungsdienstes	AED-Analyse	Bewusstlosigkeit, regelmäßige Atmung, Carotispuls nicht messbar	Defibrillation (200 J biphasisch)	Adrenalin 1:10 (=100µg/ml) 10 ml i.v.	Atropin 0,5mg (=1ml) i.v.	Defibrillation (200 J biphasisch)	Reanimation erweitern (ggf. Thrombolyse, unter Reanimation ins Krankenhaus)	500-Betten-Haus, erweiterte Regelversorgung mit Herzkatheterplatz Mo-Fr 8°°- 20°°, sonst Rufdienst <br><b>Entfernung: 25 min</b>	Transport durch RTW (mit Notarzt-Begleitung)												Kreislaufstillstand	Rekapillarisierungszeit	Kontrolle der Blutglukose	Glucose 10g	350-Betten-Haus der Grundversorgung, Intensivstation <br><b>Entfernung: 7 min</b>	Transport durch RTW mit Notarzt-Begleitung
1639746222	21012973	2011-12-02 07:14:34	CCM	193.175.73.207					211969	T.H.	12	Nein		27	männlich	Ja		Überprüfen der Atemwege (Bolus-Geschehen?)	Alarmierung des Rettungsdienstes	AED-Analyse	Bewusstlosigkeit, regelmäßige Atmung, Carotispuls nicht messbar	Defibrillation (200 J biphasisch)	Atropin 3mg (0,5mg/ml) i.v.	Metoprolol 100 mg i.v.	Defibrillation (200 J biphasisch)	Reanimation erweitern (ggf. Thrombolyse, unter Reanimation ins Krankenhaus)	500-Betten-Haus, erweiterte Regelversorgung mit Herzkatheterplatz Mo-Fr 8°°- 20°°, sonst Rufdienst <br><b>Entfernung: 25 min</b>	Transport durch RTW (mit Notarzt-Begleitung)												Kreislaufstillstand	Auskultation der Lunge	Kontrolle der Blutglukose	Glucose 10g	An der Einsatzstelle lassen<br><b>Entfernung: 0 min</b>	An der Einsatzstelle lassen (unter Beobachtung durch z.B. Angehörige)
1698281205	21012973	2012-01-27 08:22:23	CCM	193.175.73.207					211975	ks	10	Nein		25	weiblich	Ja		Überprüfen der Atemwege (Bolus-Geschehen?)	Thorax-Kompressionen	AED-Analyse	Bewusstlosigkeit, regelmäßige Atmung, Carotispuls nicht messbar	Defibrillation (200 J biphasisch)	Adrenalin 1:10 (=100µg/ml) 10 ml i.v.	Adrenalin 1:10 (=100µg/ml) 10 ml i.v.	Defibrillation (200 J biphasisch)	Reanimation erweitern (ggf. Thrombolyse, unter Reanimation ins Krankenhaus)	500-Betten-Haus, Regelversorgung, Intensivstation angegliederte Herz-katheterpraxis Mo-Fr 8°°- 16°°<br><b>Entfernung: 15 min</b>	Transport durch RTW (mit Notarzt-Begleitung)												Kreislaufstillstand	Rekapillarisierungszeit	Auskultation der Lunge	Glucose 10g	350-Betten-Haus der Grundversorgung, Intensivstation <br><b>Entfernung: 7 min</b>	Transport durch RTW mit Notarzt-Begleitung
1658415912	21012973	2011-12-16 09:40:31	06a / CBF	193.175.73.206					211981	PB	10	Ja (bitte die Tätigkeit(en) angeben)	RA	28	männlich	Ja		Überprüfung der Atemtätigkeit	Thorax-Kompressionen	AED-Analyse	Bewusstlosigkeit, regelmäßige Atmung, Carotispuls nicht messbar	Defibrillation (200 J biphasisch)	Adrenalin 1:10 (=100µg/ml) 10 ml i.v.	Adrenalin 1:10 (=100µg/ml) 10 ml i.v.	Defibrillation (200 J biphasisch)	Reanimation erweitern (ggf. Thrombolyse, unter Reanimation ins Krankenhaus)	500-Betten-Haus, Regelversorgung, Intensivstation angegliederte Herz-katheterpraxis Mo-Fr 8°°- 16°°<br><b>Entfernung: 15 min</b>	Transport durch RTW (mit Notarzt-Begleitung)												Kreislaufstillstand	Rekapillarisierungszeit	Kontrolle der Blutglukose	Glucose 10g	350-Betten-Haus der Grundversorgung, Intensivstation <br><b>Entfernung: 7 min</b>	Transport durch RTW (ohne Notarzt)
1690090650	21012973	2012-01-20 13:34:48	03a / CBF	193.175.73.201					211982	af^^	10	Nein		25	weiblich	Ja		Überprüfen der Atemwege (Bolus-Geschehen?)	Alarmierung des Rettungsdienstes	AED-Analyse	Bewusstlosigkeit, regelmäßige Atmung, Carotispuls nicht messbar	Defibrillation (100 J monophasisch)	Adrenalin 1:10 (= 100µg/ml) 1ml i.v.	Adrenalin 1:10 (= 100µg/ml) 1ml i.v.	Defibrillation (200 J biphasisch)	Reanimation noch 15 min konventionell (Adrenalin + BLS) weiterführen	500-Betten-Haus, Regelversorgung, Intensivstation angegliederte Herz-katheterpraxis Mo-Fr 8°°- 16°°<br><b>Entfernung: 15 min</b>	Transport mit Rettungshubschrauber												Kreislaufstillstand	Kontrolle der Blutglukose	Kontrolle der Blutglukose	Glucose 10g	350-Betten-Haus der Grundversorgung, Intensivstation <br><b>Entfernung: 7 min</b>	Transport durch RTW mit Notarzt-Begleitung
1689941817	21012973	2012-01-20 09:53:12	03a / CBF	193.175.73.201					211983	BH	10	Nein		25	männlich	Ja		Überprüfen der Atemwege (Bolus-Geschehen?)	Alarmierung des Rettungsdienstes	AED-Analyse	Bewusstlosigkeit, regelmäßige Atmung, Carotispuls nicht messbar	Defibrillation (200 J biphasisch)	Adrenalin 1:10 (=100µg/ml) 10 ml i.v.	externer Schrittmacher	Defibrillation (200 J biphasisch)	Reanimation noch 15 min konventionell (Adrenalin + BLS) weiterführen	500-Betten-Haus, Regelversorgung, Intensivstation angegliederte Herz-katheterpraxis Mo-Fr 8°°- 16°°<br><b>Entfernung: 15 min</b>	Transport durch RTW (mit Notarzt-Begleitung)												Kreislaufstillstand	Rekapillarisierungszeit	Kontrolle der Blutglukose	Glucose 10g	350-Betten-Haus der Grundversorgung, Intensivstation <br><b>Entfernung: 7 min</b>	Transport durch RTW (ohne Notarzt)
1658459268	21012973	2011-12-16 10:56:21	07c / CBF	193.175.73.206					211986	VR	10	Nein		23	weiblich	Ja		Überprüfen der Atemwege (Bolus-Geschehen?)	Alarmierung des Rettungsdienstes	Intubation	Bewusstlosigkeit, regelmäßige Atmung, Carotispuls nicht messbar	Defibrillation (200 J biphasisch)	Amiodaron 300mg i.v.	Defibrillation (200 J biphasisch)	Metoprolol 100 mg i.v.	Reanimation erweitern (ggf. Thrombolyse, unter Reanimation ins Krankenhaus)	500-Betten-Haus, Regelversorgung, Intensivstation angegliederte Herz-katheterpraxis Mo-Fr 8°°- 16°°<br><b>Entfernung: 15 min</b>	Transport durch RTW (mit Notarzt-Begleitung)												AV-Block 3. Grades	Rekapillarisierungszeit	Auskultation des Herzens	Glucose 10g	An der Einsatzstelle lassen<br><b>Entfernung: 0 min</b>	An der Einsatzstelle lassen (unter Beobachtung durch z.B. Angehörige)
1631043833	21012973	2011-11-25 08:40:38	CCM	193.175.73.207					211992	LP	10	Nein		24	weiblich	Ja		Überprüfen der Atemwege (Bolus-Geschehen?)	Thorax-Kompressionen	AED-Analyse	Bewusstlosigkeit, regelmäßige Atmung, Carotispuls nicht messbar	Defibrillation (200 J biphasisch)	Adrenalin 1:10 (=100µg/ml) 10 ml i.v.	Adrenalin 1:10 (=100µg/ml) 10 ml i.v.	Defibrillation (200 J biphasisch)	Reanimation erweitern (ggf. Thrombolyse, unter Reanimation ins Krankenhaus)	500-Betten-Haus, erweiterte Regelversorgung mit Herzkatheterplatz Mo-Fr 8°°- 20°°, sonst Rufdienst <br><b>Entfernung: 25 min</b>	Transport durch RTW (mit Notarzt-Begleitung)												AV-Block 3. Grades	Rekapillarisierungszeit	Kontrolle der Blutglukose	Glucose 10g	An der Einsatzstelle lassen<br><b>Entfernung: 0 min</b>	An der Einsatzstelle lassen (unter Beobachtung durch z.B. Angehörige)
1658458878	21012973	2011-12-16 10:56:16	07a / CBF	193.175.73.206					211993	JAHP	10	Nein		26	weiblich	Ja		Überprüfung der Atemtätigkeit	Alarmierung des Rettungsdienstes	AED-Analyse	Bewusstlosigkeit, regelmäßige Atmung, Carotispuls nicht messbar	Defibrillation (200 J biphasisch)	Adrenalin 1:10 (=100µg/ml) 10 ml i.v.	externer Schrittmacher	Defibrillation (200 J biphasisch)	Reanimation erweitern (ggf. Thrombolyse, unter Reanimation ins Krankenhaus)	500-Betten-Haus, erweiterte Regelversorgung mit Herzkatheterplatz Mo-Fr 8°°- 20°°, sonst Rufdienst <br><b>Entfernung: 25 min</b>	Transport durch RTW (mit Notarzt-Begleitung)												Kreislaufstillstand	Kapnographie	Kontrolle der Blutglukose	Glucose 10g	350-Betten-Haus der Grundversorgung, Intensivstation <br><b>Entfernung: 7 min</b>	Transport durch RTW (ohne Notarzt)
1631017977	20941215	2011-11-25 07:28:27	CCM	193.175.73.207					211997	H, H
1689910030	21012973	2012-01-20 08:49:21	01b / CBF	193.175.73.207					212000	js	10	Nein		25	weiblich	Ja		Überprüfen der Atemwege (Bolus-Geschehen?)	Alarmierung des Rettungsdienstes	AED-Analyse	Patient mit Schnappatmung und Bewusstlosigkeit	Defibrillation (200 J biphasisch)	Adrenalin 1:10 (=100µg/ml) 10 ml i.v.	Amiodaron 300mg i.v.	Metoprolol 100 mg i.v.	Reanimation noch 15 min konventionell (Adrenalin + BLS) weiterführen	500-Betten-Haus, Regelversorgung, Intensivstation angegliederte Herz-katheterpraxis Mo-Fr 8°°- 16°°<br><b>Entfernung: 15 min</b>	Transport durch RTW (mit Notarzt-Begleitung)												Kreislaufstillstand	Rekapillarisierungszeit	Kontrolle der Blutglukose	Glucose 10g	An der Einsatzstelle lassen<br><b>Entfernung: 0 min</b>	An der Einsatzstelle lassen (unter Beobachtung durch z.B. Angehörige)
1682205513	21012973	2012-01-13 10:11:52	CCM	193.175.73.207					212006	jk	10	Nein		25	weiblich	Ja		Überprüfen der Atemwege (Bolus-Geschehen?)	Alarmierung des Rettungsdienstes	AED-Analyse	Patient mit Schnappatmung und Bewusstlosigkeit	Defibrillation (200 J biphasisch)	Adrenalin 1:10 (=100µg/ml) 10 ml i.v.	Adrenalin 1:10 (=100µg/ml) 10 ml i.v.	Defibrillation (200 J biphasisch)	Reanimation noch 15 min konventionell (Adrenalin + BLS) weiterführen	500-Betten-Haus, Regelversorgung, Intensivstation angegliederte Herz-katheterpraxis Mo-Fr 8°°- 16°°<br><b>Entfernung: 15 min</b>	Transport durch RTW (mit Notarzt-Begleitung)												AV-Block 3. Grades	Auskultation der Lunge	Auskultation der Lunge	Glucose 10g	350-Betten-Haus der Grundversorgung, Intensivstation <br><b>Entfernung: 7 min</b>	Transport durch RTW mit Notarzt-Begleitung
1639813288	21012973	2011-12-02 09:27:19	CCM	193.175.73.207					212011	MD	10	Nein		27	männlich	Ja		Überprüfen der Atemwege (Bolus-Geschehen?)	Alarmierung des Rettungsdienstes	AED-Analyse	Patient mit Schnappatmung und Bewusstlosigkeit	Defibrillation (200 J biphasisch)	Adrenalin 1:100 (= 10µg/ml) 1 ml i.v.	Verapamil 100 mg i.v.	Defibrillation (200 J biphasisch)	Reanimation noch 15 min konventionell (Adrenalin + BLS) weiterführen	500-Betten-Haus, Regelversorgung, Intensivstation angegliederte Herz-katheterpraxis Mo-Fr 8°°- 16°°<br><b>Entfernung: 15 min</b>	Transport durch RTW (mit Notarzt-Begleitung)												Kreislaufstillstand	Rekapillarisierungszeit	Atemfrequenz	Glucose 10g	An der Einsatzstelle lassen<br><b>Entfernung: 0 min</b>	An der Einsatzstelle lassen (unter Beobachtung durch z.B. Angehörige)
1639813371	21012973	2011-12-02 09:27:24	CCM	193.175.73.207					212023	TS	10	Nein		26	weiblich	Ja		Überprüfen der Atemwege (Bolus-Geschehen?)	Thorax-Kompressionen	AED-Analyse	Bewusstlosigkeit, regelmäßige Atmung, Carotispuls nicht messbar	Defibrillation (200 J biphasisch)	Adrenalin 1:10 (=100µg/ml) 10 ml i.v.	Verapamil 100 mg i.v.	Amiodaron 300mg i.v.	Reanimation noch 15 min konventionell (Adrenalin + BLS) weiterführen	500-Betten-Haus, erweiterte Regelversorgung mit Herzkatheterplatz Mo-Fr 8°°- 20°°, sonst Rufdienst <br><b>Entfernung: 25 min</b>	Transport durch RTW (mit Notarzt-Begleitung)												Kreislaufstillstand	Rekapillarisierungszeit	Kontrolle der Blutglukose	Glucose 10g	An der Einsatzstelle lassen<br><b>Entfernung: 0 min</b>	An der Einsatzstelle lassen (unter Beobachtung durch z.B. Angehörige)
1658562000	21012973	2011-12-16 13:23:22	05a / CBF	193.175.73.206					212035	JS	10	Nein		25	weiblich	Nein	11	Überprüfen der Atemwege (Bolus-Geschehen?)	Alarmierung des Rettungsdienstes	AED-Analyse	Bewusstlosigkeit, regelmäßige Atmung, Carotispuls nicht messbar	Defibrillation (100 J monophasisch)	Adrenalin 1:10 (= 100µg/ml) 1ml i.v.	externer Schrittmacher	Adenosin 18 mg i.v.	Reanimation noch 15 min konventionell (Adrenalin + BLS) weiterführen	500-Betten-Haus, erweiterte Regelversorgung mit Herzkatheterplatz Mo-Fr 8°°- 20°°, sonst Rufdienst <br><b>Entfernung: 25 min</b>	Transport durch RTW (mit Notarzt-Begleitung)												Kreislaufstillstand	Rekapillarisierungszeit	Kontrolle der Blutglukose	Glucose 10g	350-Betten-Haus der Grundversorgung, Intensivstation <br><b>Entfernung: 7 min</b>	Transport durch RTW (ohne Notarzt)
1690138849	21012973	2012-01-20 14:15:28	03a / CBF	193.175.73.207					212036	CB	10	Nein		24	weiblich	Ja		Überprüfen der Atemwege (Bolus-Geschehen?)	Thorax-Kompressionen	AED-Analyse	Patient mit Schnappatmung und Bewusstlosigkeit	Defibrillation (200 J biphasisch)	Adrenalin 1:10 (= 100µg/ml) 1ml i.v.	Adrenalin 1:10 (= 100µg/ml) 1ml i.v.	Defibrillation (200 J biphasisch)	Reanimation noch 15 min konventionell (Adrenalin + BLS) weiterführen	500-Betten-Haus, erweiterte Regelversorgung mit Herzkatheterplatz Mo-Fr 8°°- 20°°, sonst Rufdienst <br><b>Entfernung: 25 min</b>	Transport durch RTW (mit Notarzt-Begleitung)												Kreislaufstillstand	Kontrolle der Blutglukose	Kontrolle der Blutglukose	Glucose 10g	350-Betten-Haus der Grundversorgung, Intensivstation <br><b>Entfernung: 7 min</b>	Transport durch RTW mit Notarzt-Begleitung
1690015979	21012973	2012-01-20 12:06:30	02b / CBF	193.175.73.207					212038	mk	10	Nein		27	männlich	Ja		Überprüfen der Atemwege (Bolus-Geschehen?)	Alarmierung des Rettungsdienstes	Intubation	Bewusstlosigkeit, regelmäßige Atmung, Carotispuls nicht messbar	Defibrillation (200 J biphasisch)	Adrenalin 1:10 (=100µg/ml) 10 ml i.v.	Defibrillation (200 J biphasisch)	Adrenalin 1:10 (=100µg/ml) 10 ml i.v.	Reanimation noch 15 min konventionell (Adrenalin + BLS) weiterführen	350-Betten-Haus der Grundversorgung, Intensivstation <br><b>Entfernung: 7 min</b>	Transport durch RTW (mit Notarzt-Begleitung)												Kreislaufstillstand	Rekapillarisierungszeit	Kontrolle der Blutglukose	Glucose 10g	350-Betten-Haus der Grundversorgung, Intensivstation <br><b>Entfernung: 7 min</b>	Transport durch RTW mit Notarzt-Begleitung
1658431600	21012973	2011-12-16 10:07:20	06a / CBF	193.175.73.206					212041	MS	10	Nein		23	weiblich	Ja		Überprüfen des zentralen Pulses (A. carotis oder A. femoralis)	Thorax-Kompressionen	AED-Analyse	Bewusstlosigkeit, regelmäßige Atmung, Carotispuls nicht messbar	Defibrillation (200 J biphasisch)	Adrenalin 1:10 (=100µg/ml) 10 ml i.v.	Amiodaron 300mg i.v.	externer Schrittmacher	Reanimation erweitern (ggf. Thrombolyse, unter Reanimation ins Krankenhaus)	750-Betten-Haus der Maximalversorgung mit Trauma-Zentrum, Herzkatheterplatz 24 h / 365 d <br><b>Entfernung: 50 min</b>	Transport mit Rettungshubschrauber												Benzodiazepin-Intoxikation	Kapnographie	Kontrolle der Blutglukose	Glucose 10g	350-Betten-Haus der Grundversorgung, Intensivstation <br><b>Entfernung: 7 min</b>	Transport durch RTW (ohne Notarzt)
1690138483	21012973	2012-01-20 14:15:09	03b / CBF	193.175.73.201					212047	JS	10	Nein		24	weiblich	Ja		Überprüfen der Atemwege (Bolus-Geschehen?)	Thorax-Kompressionen	AED-Analyse	Patient mit Schnappatmung und Bewusstlosigkeit	Adrenalin 1:10 (=100µg/ml) 10 ml i.v.	Adrenalin 1:10 (=100µg/ml) 10 ml i.v.	Atropin 0,5mg (=1ml) i.v.	Amiodaron 300mg i.v.	Reanimation noch 15 min konventionell (Adrenalin + BLS) weiterführen	500-Betten-Haus, erweiterte Regelversorgung mit Herzkatheterplatz Mo-Fr 8°°- 20°°, sonst Rufdienst <br><b>Entfernung: 25 min</b>	Transport durch RTW (mit Notarzt-Begleitung)												Kreislaufstillstand	Rekapillarisierungszeit	Kontrolle der Blutglukose	Glucose 10g	350-Betten-Haus der Grundversorgung, Intensivstation <br><b>Entfernung: 7 min</b>	Transport durch RTW mit Notarzt-Begleitung
1658630899	21012973	2011-12-16 14:25:06	05b / CBF	193.175.73.206					212054	NS	10	Nein		24	weiblich	Ja		Überprüfen der Atemwege (Bolus-Geschehen?)	Thorax-Kompressionen	AED-Analyse	Bewusstlosigkeit, regelmäßige Atmung, Carotispuls nicht messbar	Adrenalin 1:10 (=100µg/ml) 10 ml i.v.	Adrenalin 1:10 (=100µg/ml) 10 ml i.v.	Adrenalin 1:10 (=100µg/ml) 10 ml i.v.	Defibrillation (200 J biphasisch)	Reanimation erweitern (ggf. Thrombolyse, unter Reanimation ins Krankenhaus)	500-Betten-Haus, erweiterte Regelversorgung mit Herzkatheterplatz Mo-Fr 8°°- 20°°, sonst Rufdienst <br><b>Entfernung: 25 min</b>	Transport durch RTW (mit Notarzt-Begleitung)												Kreislaufstillstand	Rekapillarisierungszeit	Kontrolle der Blutglukose	Glucose 10g	350-Betten-Haus der Grundversorgung, Intensivstation <br><b>Entfernung: 7 min</b>	Transport durch RTW mit Notarzt-Begleitung
1689909920	21012973	2012-01-20 08:49:21	06a / CBF	193.175.73.201					212065	mw	10	Nein		23	männlich	Ja		Überprüfen der Atemwege (Bolus-Geschehen?)	Alarmierung des Rettungsdienstes	AED-Analyse	Bewusstlosigkeit, regelmäßige Atmung, Carotispuls nicht messbar	Defibrillation (200 J biphasisch)	Adrenalin 1:10 (=100µg/ml) 10 ml i.v.	Defibrillation (100 J monophasisch)	Defibrillation (200 J biphasisch)	Reanimation noch 15 min konventionell (Adrenalin + BLS) weiterführen	An der Einsatzstelle lassen<br><b>Entfernung: 0 min</b>	An der Einsatzstelle lassen (unter Beobachtung durch z.B. Angehörige)												Kreislaufstillstand	Rekapillarisierungszeit	Kontrolle der Blutglukose	Glucose 10g	350-Betten-Haus der Grundversorgung, Intensivstation <br><b>Entfernung: 7 min</b>	Transport durch RTW (ohne Notarzt)
1689980656	21012973	2012-01-20 11:06:42	02a / CBF	193.175.73.207					212068	S.S	10	Ja (bitte die Tätigkeit(en) angeben)	Rettungssanitäterausbildung vor 5 Jahren	24	weiblich	Ja		Überprüfung der Atemtätigkeit	Alarmierung des Rettungsdienstes	AED-Analyse	Bewusstlosigkeit, regelmäßige Atmung, Carotispuls nicht messbar	Adrenalin 1:100 (= 10µg/ml) 1 ml i.v.	Adrenalin 1:100 (= 10µg/ml) 1 ml i.v.	Atropin 0,5mg (=1ml) i.v.	Defibrillation (200 J biphasisch)	Reanimation noch 15 min konventionell (Adrenalin + BLS) weiterführen	750-Betten-Haus der Maximalversorgung mit Trauma-Zentrum, Herzkatheterplatz 24 h / 365 d <br><b>Entfernung: 50 min</b>	Transport durch RTW (mit Notarzt-Begleitung)												Kreislaufstillstand	Rekapillarisierungszeit	Kontrolle der Blutglukose	Glucose 10g	An der Einsatzstelle lassen<br><b>Entfernung: 0 min</b>	An der Einsatzstelle lassen (unter Beobachtung durch z.B. Angehörige)
1658379170	21012973	2011-12-16 08:33:26	06b / CBF	193.175.73.206					212072	gf	10	Nein		24	weiblich	Ja		Überprüfen der Atemwege (Bolus-Geschehen?)	Alarmierung des Rettungsdienstes	AED-Analyse	Bewusstlosigkeit, regelmäßige Atmung, Carotispuls nicht messbar	Defibrillation (200 J biphasisch)	Adrenalin 1:10 (=100µg/ml) 10 ml i.v.	Defibrillation (200 J biphasisch)	Defibrillation (200 J biphasisch)	Reanimation noch 15 min konventionell (Adrenalin + BLS) weiterführen	500-Betten-Haus, erweiterte Regelversorgung mit Herzkatheterplatz Mo-Fr 8°°- 20°°, sonst Rufdienst <br><b>Entfernung: 25 min</b>	Transport durch RTW (mit Notarzt-Begleitung)												Intrazerebrale Blutung	Rekapillarisierungszeit	Kontrolle der Blutglukose	Glucose 10g	An der Einsatzstelle lassen<br><b>Entfernung: 0 min</b>	An der Einsatzstelle lassen (unter Beobachtung durch z.B. Angehörige)
1639780075	21012973	2011-12-02 08:26:47	CCM	193.175.73.207					212075	AS	10	Nein		24	weiblich	Ja		Überprüfung der Atemtätigkeit	Alarmierung des Rettungsdienstes	AED-Analyse	Bewusstlosigkeit, regelmäßige Atmung, Carotispuls nicht messbar	Defibrillation (200 J biphasisch)	Adrenalin 1:10 (=100µg/ml) 10 ml i.v.	Adrenalin 1:10 (=100µg/ml) 10 ml i.v.	Defibrillation (200 J biphasisch)	Reanimation noch 15 min konventionell (Adrenalin + BLS) weiterführen	500-Betten-Haus, erweiterte Regelversorgung mit Herzkatheterplatz Mo-Fr 8°°- 20°°, sonst Rufdienst <br><b>Entfernung: 25 min</b>	Transport durch RTW (mit Notarzt-Begleitung)												Kreislaufstillstand	Rekapillarisierungszeit	Kontrolle der Blutglukose	Glucose 10g	An der Einsatzstelle lassen<br><b>Entfernung: 0 min</b>	An der Einsatzstelle lassen (unter Beobachtung durch z.B. Angehörige)
1689980539	21012973	2012-01-20 11:06:37	02c / CBF	193.175.73.207					212076	lp	10	Nein		26	weiblich	Ja		Überprüfung der Atemtätigkeit	Alarmierung des Rettungsdienstes	AED-Analyse	Bewusstlosigkeit, regelmäßige Atmung, Carotispuls nicht messbar	Defibrillation (200 J biphasisch)	Adrenalin 1:10 (= 100µg/ml) 1ml i.v.	Adrenalin 1:10 (= 100µg/ml) 1ml i.v.	Defibrillation (200 J biphasisch)	Reanimation erweitern (ggf. Thrombolyse, unter Reanimation ins Krankenhaus)	500-Betten-Haus, erweiterte Regelversorgung mit Herzkatheterplatz Mo-Fr 8°°- 20°°, sonst Rufdienst <br><b>Entfernung: 25 min</b>	Transport durch RTW (mit Notarzt-Begleitung)												Kreislaufstillstand	Rekapillarisierungszeit	Kontrolle der Blutglukose	Glucose 10g	350-Betten-Haus der Grundversorgung, Intensivstation <br><b>Entfernung: 7 min</b>	Transport durch RTW (ohne Notarzt)
1658561823	21012973	2011-12-16 13:23:22	05b / CBF	193.175.73.206					212079	kc	10	Nein		24	weiblich	Ja		Überprüfen der Atemwege (Bolus-Geschehen?)	Alarmierung des Rettungsdienstes	AED-Analyse	Bewusstlosigkeit, regelmäßige Atmung, Carotispuls nicht messbar	Defibrillation (200 J biphasisch)	Atropin 3mg (0,5mg/ml) i.v.	Metoprolol 100 mg i.v.	Metoprolol 100 mg i.v.	Reanimation erweitern (ggf. Thrombolyse, unter Reanimation ins Krankenhaus)	500-Betten-Haus, Regelversorgung, Intensivstation angegliederte Herz-katheterpraxis Mo-Fr 8°°- 16°°<br><b>Entfernung: 15 min</b>	Transport durch RTW (mit Notarzt-Begleitung)												Kreislaufstillstand	Rekapillarisierungszeit	Atemfrequenz	Glucose 10g	An der Einsatzstelle lassen<br><b>Entfernung: 0 min</b>	An der Einsatzstelle lassen (unter Beobachtung durch z.B. Angehörige)
1648142094	21012973	2011-12-08 11:51:29	CVK	193.175.73.204					212087	cs	10	Nein		25	weiblich	Ja		Überprüfung der Atemtätigkeit	Alarmierung des Rettungsdienstes	AED-Analyse	Bewusstlosigkeit, regelmäßige Atmung, Carotispuls nicht messbar	Defibrillation (200 J biphasisch)	Adrenalin 1:10 (=100µg/ml) 10 ml i.v.	Atropin 3mg (0,5mg/ml) i.v.	Defibrillation (200 J biphasisch)	Reanimation noch 15 min konventionell (Adrenalin + BLS) weiterführen	500-Betten-Haus, Regelversorgung, Intensivstation angegliederte Herz-katheterpraxis Mo-Fr 8°°- 16°°<br><b>Entfernung: 15 min</b>	Transport durch RTW (mit Notarzt-Begleitung)												Kreislaufstillstand	Rekapillarisierungszeit	Kontrolle der Blutglukose	Glucose 10g	350-Betten-Haus der Grundversorgung, Intensivstation <br><b>Entfernung: 7 min</b>	Transport durch RTW (ohne Notarzt)
1631043915	21012973	2011-11-25 08:40:46	CCM	193.175.73.207					212089	P.S:	10	Ja (bitte die Tätigkeit(en) angeben)	Rettungs Assistentin	26	weiblich	Ja		Überprüfung der Atemtätigkeit	Alarmierung des Rettungsdienstes	Intravenöser Zugang	Bewusstlosigkeit, regelmäßige Atmung, Carotispuls nicht messbar	Defibrillation (200 J biphasisch)	Adrenalin 1:10 (=100µg/ml) 10 ml i.v.	Adrenalin 1:10 (=100µg/ml) 10 ml i.v.	Defibrillation (200 J biphasisch)	Reanimation noch 15 min konventionell (Adrenalin + BLS) weiterführen	500-Betten-Haus, Regelversorgung, Intensivstation angegliederte Herz-katheterpraxis Mo-Fr 8°°- 16°°<br><b>Entfernung: 15 min</b>	Transport durch RTW (mit Notarzt-Begleitung)												Kreislaufstillstand	Kontrolle der Blutglukose	Kontrolle der Blutglukose	Glucose 10g	350-Betten-Haus der Grundversorgung, Intensivstation <br><b>Entfernung: 7 min</b>	Transport durch RTW (ohne Notarzt)
1658416019	21012973	2011-12-16 09:40:23	06a / CBF	193.175.73.206					212090	LN	10	Nein		25	weiblich	Ja		Überprüfung der Atemtätigkeit	Alarmierung des Rettungsdienstes	AED-Analyse	Bewusstlosigkeit, regelmäßige Atmung, Carotispuls nicht messbar	Defibrillation (100 J monophasisch)	externer Schrittmacher	Amiodaron 150mg i.v.	Defibrillation (200 J biphasisch)	Reanimation erweitern (ggf. Thrombolyse, unter Reanimation ins Krankenhaus)	500-Betten-Haus, erweiterte Regelversorgung mit Herzkatheterplatz Mo-Fr 8°°- 20°°, sonst Rufdienst <br><b>Entfernung: 25 min</b>	Transport durch RTW (mit Notarzt-Begleitung)												AV-Block 3. Grades	Kapnographie	Atemfrequenz	Glucose 10g	350-Betten-Haus der Grundversorgung, Intensivstation <br><b>Entfernung: 7 min</b>	Transport durch RTW (ohne Notarzt)
1648142174	21012973	2011-12-08 11:51:27	CVK	193.175.73.204					212094	CW	10	Nein		23	weiblich	Ja		Überprüfung der Atemtätigkeit	Alarmierung des Rettungsdienstes	AED-Analyse	Patient mit Schnappatmung und Bewusstlosigkeit	Adrenalin 1:10 (= 100µg/ml) 1ml i.v.	Adrenalin 1:10 (= 100µg/ml) 1ml i.v.	Amiodaron 300mg i.v.	Amiodaron 300mg i.v.	Reanimation noch 15 min konventionell (Adrenalin + BLS) weiterführen	500-Betten-Haus, erweiterte Regelversorgung mit Herzkatheterplatz Mo-Fr 8°°- 20°°, sonst Rufdienst <br><b>Entfernung: 25 min</b>	Transport durch RTW (mit Notarzt-Begleitung)												Kreislaufstillstand	Rekapillarisierungszeit	Kontrolle der Blutglukose	Glucose 10g	350-Betten-Haus der Grundversorgung, Intensivstation <br><b>Entfernung: 7 min</b>	Transport durch RTW (ohne Notarzt)
1689980590	21012973	2012-01-20 11:06:35	02a / CBF	193.175.73.207					212095	j.m.	10	Nein		24	weiblich	Nein	6	Überprüfung der Atemtätigkeit	Alarmierung des Rettungsdienstes	AED-Analyse	Patient mit Schnappatmung und Bewusstlosigkeit	Defibrillation (200 J biphasisch)	Adrenalin 1:100 (= 10µg/ml) 1 ml i.v.	Adrenalin 1:100 (= 10µg/ml) 1 ml i.v.	Adrenalin 1:100 (= 10µg/ml) 1 ml i.v.	Reanimation noch 15 min konventionell (Adrenalin + BLS) weiterführen	500-Betten-Haus, erweiterte Regelversorgung mit Herzkatheterplatz Mo-Fr 8°°- 20°°, sonst Rufdienst <br><b>Entfernung: 25 min</b>	Transport durch RTW (mit Notarzt-Begleitung)												Kreislaufstillstand	Kapnographie	Kontrolle der Blutglukose	Glucose 10g	350-Betten-Haus der Grundversorgung, Intensivstation <br><b>Entfernung: 7 min</b>	Transport durch RTW mit Notarzt-Begleitung
1658561877	21012973	2011-12-16 13:23:35	05a / CBF	193.175.73.206					212097	EA	10	Nein		28	weiblich	Ja		Überprüfung der Atemtätigkeit	Alarmierung des Rettungsdienstes	AED-Analyse	Bewusstlosigkeit, regelmäßige Atmung, Carotispuls nicht messbar	Adrenalin 1:10 (= 100µg/ml) 1ml i.v.	Atropin 3mg (0,5mg/ml) i.v.	Amiodaron 300mg i.v.	Defibrillation (100 J monophasisch)	Reanimation noch 15 min konventionell (Adrenalin + BLS) weiterführen	500-Betten-Haus, erweiterte Regelversorgung mit Herzkatheterplatz Mo-Fr 8°°- 20°°, sonst Rufdienst <br><b>Entfernung: 25 min</b>	Transport durch RTW (mit Notarzt-Begleitung)												Kreislaufstillstand	Rekapillarisierungszeit	Kapnographie	Glucose 10g	500-Betten-Haus, Regelversorgung, Intensivstation angegliederte Herz-katheterpraxis Mo-Fr 8°°- 16°°<br><b>Entfernung 15 min</b>	Transport durch RTW mit Notarzt-Begleitung
1658383530	21010256	2011-12-16 08:42:15	06a / CBF	193.175.73.206					212099	cw																														Kreislaufstillstand	Rekapillarisierungszeit	Kontrolle der Blutglukose	Glucose 10g	An der Einsatzstelle lassen<br><b>Entfernung: 0 min</b>	An der Einsatzstelle lassen (unter Beobachtung durch z.B. Angehörige)
1658630907	21012973	2011-12-16 14:25:06	05c / CBF	193.175.73.206					212103	JS	10	Nein		26	weiblich	Ja		Überprüfen der Atemwege (Bolus-Geschehen?)	Thorax-Kompressionen	AED-Analyse	Bewusstlosigkeit, regelmäßige Atmung, Carotispuls nicht messbar	Adrenalin 1:10 (= 100µg/ml) 1ml i.v.	Adrenalin 1:10 (= 100µg/ml) 1ml i.v.	externer Schrittmacher	Adrenalin 1:10 (= 100µg/ml) 1ml i.v.	Reanimation noch 15 min konventionell (Adrenalin + BLS) weiterführen	500-Betten-Haus, erweiterte Regelversorgung mit Herzkatheterplatz Mo-Fr 8°°- 20°°, sonst Rufdienst <br><b>Entfernung: 25 min</b>	Transport durch RTW (mit Notarzt-Begleitung)												Kreislaufstillstand	Rekapillarisierungszeit	Kontrolle der Blutglukose	Glucose 10g	350-Betten-Haus der Grundversorgung, Intensivstation <br><b>Entfernung: 7 min</b>	Transport durch RTW mit Notarzt-Begleitung
1673255563	21012973	2012-01-05 11:37:13	CVK	193.175.73.207					212104	FH	10	Ja (bitte die Tätigkeit(en) angeben)	Notfallkurs	25	weiblich	Ja		Überprüfung der Atemtätigkeit	Alarmierung des Rettungsdienstes	AED-Analyse	Patient mit Schnappatmung und Bewusstlosigkeit	Defibrillation (200 J biphasisch)	Adrenalin 1:10 (= 100µg/ml) 1ml i.v.	Adrenalin 1:10 (= 100µg/ml) 1ml i.v.	Defibrillation (200 J biphasisch)	Reanimation noch 15 min konventionell (Adrenalin + BLS) weiterführen	750-Betten-Haus der Maximalversorgung mit Trauma-Zentrum, Herzkatheterplatz 24 h / 365 d <br><b>Entfernung: 50 min</b>	Transport durch RTW (mit Notarzt-Begleitung)												Kreislaufstillstand	Rekapillarisierungszeit	Auskultation der Lunge	Glucose 10g	An der Einsatzstelle lassen<br><b>Entfernung: 0 min</b>	An der Einsatzstelle lassen (unter Beobachtung durch z.B. Angehörige)
1658561528	21012973	2011-12-16 13:23:21	05b / CBF	193.175.73.201					212112	AKH	10	Nein		25	weiblich	Ja		Überprüfen der Atemwege (Bolus-Geschehen?)	Alarmierung des Rettungsdienstes	AED-Analyse	Keine Atmung und kein Bewusstsein vorhanden	Defibrillation (200 J biphasisch)	Atropin 3mg (0,5mg/ml) i.v.	externer Schrittmacher	Defibrillation (200 J biphasisch)	Reanimation erweitern (ggf. Thrombolyse, unter Reanimation ins Krankenhaus)	500-Betten-Haus, erweiterte Regelversorgung mit Herzkatheterplatz Mo-Fr 8°°- 20°°, sonst Rufdienst <br><b>Entfernung: 25 min</b>	Transport durch RTW (mit Notarzt-Begleitung)												Kreislaufstillstand	Rekapillarisierungszeit	Kontrolle der Blutglukose	Adrenalin 0,3 mg	350-Betten-Haus der Grundversorgung, Intensivstation <br><b>Entfernung: 7 min</b>	Transport durch RTW (ohne Notarzt)
1658561774	21012973	2011-12-16 13:23:19	05a / CBF	193.175.73.206					212113	vl	10	Nein		23	weiblich	Ja		Überprüfen der Atemwege (Bolus-Geschehen?)	Alarmierung des Rettungsdienstes	AED-Analyse	Patient mit Schnappatmung und Bewusstlosigkeit	Defibrillation (200 J biphasisch)	Adrenalin 1:10 (=100µg/ml) 10 ml i.v.	Defibrillation (200 J biphasisch)	Defibrillation (200 J biphasisch)	Reanimation noch 15 min konventionell (Adrenalin + BLS) weiterführen	500-Betten-Haus, erweiterte Regelversorgung mit Herzkatheterplatz Mo-Fr 8°°- 20°°, sonst Rufdienst <br><b>Entfernung: 25 min</b>	Transport durch RTW (mit Notarzt-Begleitung)												Kreislaufstillstand	Rekapillarisierungszeit	Kontrolle der Blutglukose	Glucose 10g	350-Betten-Haus der Grundversorgung, Intensivstation <br><b>Entfernung: 7 min</b>	An der Einsatzstelle lassen (unter Beobachtung durch z.B. Angehörige)
1673255499	21012973	2012-01-05 11:37:14	CVK	193.175.73.207					212116	BK	10	Nein		23	weiblich	Ja		Überprüfung der Atemtätigkeit	Mund-zu-Mund-Beatmung	AED-Analyse	Patient mit Schnappatmung und Bewusstlosigkeit	Adrenalin 1:10 (= 100µg/ml) 1ml i.v.	Adrenalin 1:10 (= 100µg/ml) 1ml i.v.	Adrenalin 1:10 (=100µg/ml) 10 ml i.v.	Defibrillation (200 J biphasisch)	Reanimation noch 15 min konventionell (Adrenalin + BLS) weiterführen	750-Betten-Haus der Maximalversorgung mit Trauma-Zentrum, Herzkatheterplatz 24 h / 365 d <br><b>Entfernung: 50 min</b>	Transport durch RTW (mit Notarzt-Begleitung)												Kreislaufstillstand	Rekapillarisierungszeit	Auskultation der Lunge	Glucose 10g	An der Einsatzstelle lassen<br><b>Entfernung: 0 min</b>	An der Einsatzstelle lassen (unter Beobachtung durch z.B. Angehörige)
1658379618	21012973	2011-12-16 08:33:30	06c / CBF	193.175.73.206					212117	am	10	Nein		27	weiblich	Ja		Überprüfung der Atemtätigkeit	Thorax-Kompressionen	AED-Analyse	Bewusstlosigkeit, regelmäßige Atmung, Carotispuls nicht messbar	Defibrillation (200 J biphasisch)	Adrenalin 1:10 (=100µg/ml) 10 ml i.v.	Defibrillation (200 J biphasisch)	Adrenalin 1:10 (=100µg/ml) 10 ml i.v.	Reanimation noch 15 min konventionell (Adrenalin + BLS) weiterführen	750-Betten-Haus der Maximalversorgung mit Trauma-Zentrum, Herzkatheterplatz 24 h / 365 d <br><b>Entfernung: 50 min</b>	Transport durch RTW (mit Notarzt-Begleitung)												Kreislaufstillstand	Kontrolle der Blutglukose	Kontrolle der Blutglukose	Glucose 10g	An der Einsatzstelle lassen<br><b>Entfernung: 0 min</b>	An der Einsatzstelle lassen (unter Beobachtung durch z.B. Angehörige)
1690090418	21012973	2012-01-20 13:34:47	03b / CBF	193.175.73.207					212125	bt	10	Ja (bitte die Tätigkeit(en) angeben)	Rettungssanitäter	25	männlich	Ja		Überprüfen der Atemwege (Bolus-Geschehen?)	Mund-zu-Mund-Beatmung	AED-Analyse	Bewusstlosigkeit, regelmäßige Atmung, Carotispuls nicht messbar	Defibrillation (200 J biphasisch)	Adrenalin 1:10 (=100µg/ml) 10 ml i.v.	Adrenalin 1:10 (=100µg/ml) 10 ml i.v.	Defibrillation (200 J biphasisch)	Reanimation noch 15 min konventionell (Adrenalin + BLS) weiterführen	500-Betten-Haus, Regelversorgung, Intensivstation angegliederte Herz-katheterpraxis Mo-Fr 8°°- 16°°<br><b>Entfernung: 15 min</b>	Transport durch RTW (mit Notarzt-Begleitung)												Kreislaufstillstand	Rekapillarisierungszeit	Kontrolle der Blutglukose	Glucose 10g	350-Betten-Haus der Grundversorgung, Intensivstation <br><b>Entfernung: 7 min</b>	Transport durch RTW (ohne Notarzt)
1689980812	21012973	2012-01-20 11:06:35	02b / CBF	193.175.73.207					212128	df	10	Ja (bitte die Tätigkeit(en) angeben)	Ausbildung zur Rettungsassistentin	28	weiblich	Ja		Überprüfen der Atemwege (Bolus-Geschehen?)	Alarmierung des Rettungsdienstes	AED-Analyse	Bewusstlosigkeit, regelmäßige Atmung, Carotispuls nicht messbar	Defibrillation (200 J biphasisch)	Adrenalin 1:10 (=100µg/ml) 10 ml i.v.	Adrenalin 1:10 (=100µg/ml) 10 ml i.v.	Defibrillation (200 J biphasisch)	Reanimation erweitern (ggf. Thrombolyse, unter Reanimation ins Krankenhaus)	500-Betten-Haus, Regelversorgung, Intensivstation angegliederte Herz-katheterpraxis Mo-Fr 8°°- 16°°<br><b>Entfernung: 15 min</b>	Transport durch RTW (mit Notarzt-Begleitung)												Kreislaufstillstand	Auskultation der Lunge	Kontrolle der Blutglukose	Glucose 10g	350-Betten-Haus der Grundversorgung, Intensivstation <br><b>Entfernung: 7 min</b>	Transport durch RTW mit Notarzt-Begleitung
1658411576	21012973	2011-12-16 09:33:15	06b / CBF	193.175.73.206					212129	AW	10	Nein		21	männlich	Ja		Überprüfen der Atemwege (Bolus-Geschehen?)	Alarmierung des Rettungsdienstes	AED-Analyse	Bewusstlosigkeit, regelmäßige Atmung, Carotispuls nicht messbar	Defibrillation (200 J biphasisch)	Atropin 3mg (0,5mg/ml) i.v.	Adrenalin 1:10 (=100µg/ml) 10 ml i.v.	Defibrillation (200 J biphasisch)	Reanimation noch 15 min konventionell (Adrenalin + BLS) weiterführen	500-Betten-Haus, Regelversorgung, Intensivstation angegliederte Herz-katheterpraxis Mo-Fr 8°°- 16°°<br><b>Entfernung: 15 min</b>	Transport durch RTW (mit Notarzt-Begleitung)												Kreislaufstillstand	Rekapillarisierungszeit	Atemfrequenz	Glucose 10g	350-Betten-Haus der Grundversorgung, Intensivstation <br><b>Entfernung: 7 min</b>	Transport durch RTW (ohne Notarzt)
1631014553	21012973	2011-11-25 07:18:11	CCM	193.175.73.207					212131	hjg	10	Ja (bitte die Tätigkeit(en) angeben)	RS	26	männlich	Ja		Blutzuckermessung	Glucose-Gabe	AED-Analyse	Bewusstlosigkeit, regelmäßige Atmung, Carotispuls nicht messbar	Defibrillation (200 J biphasisch)	Adrenalin 1:10 (=100µg/ml) 10 ml i.v.	Adrenalin 1:10 (=100µg/ml) 10 ml i.v.	Defibrillation (200 J biphasisch)	Reanimation erweitern (ggf. Thrombolyse, unter Reanimation ins Krankenhaus)	500-Betten-Haus, Regelversorgung, Intensivstation angegliederte Herz-katheterpraxis Mo-Fr 8°°- 16°°<br><b>Entfernung: 15 min</b>	Transport durch RTW (mit Notarzt-Begleitung)												Kreislaufstillstand	Rekapillarisierungszeit	Kontrolle der Blutglukose	Glucose 10g	An der Einsatzstelle lassen<br><b>Entfernung: 0 min</b>	An der Einsatzstelle lassen (unter Beobachtung durch z.B. Angehörige)
1658561518	21012973	2011-12-16 13:23:19	05b / CBF	193.175.73.206					212136	RG	10	Nein		25	weiblich	Ja		Überprüfen der Atemwege (Bolus-Geschehen?)	Alarmierung des Rettungsdienstes	AED-Analyse	Bewusstlosigkeit, regelmäßige Atmung, Carotispuls nicht messbar	Defibrillation (200 J biphasisch)	Adrenalin 1:10 (=100µg/ml) 10 ml i.v.	Adrenalin 1:10 (=100µg/ml) 10 ml i.v.	Adrenalin 1:10 (=100µg/ml) 10 ml i.v.	Reanimation erweitern (ggf. Thrombolyse, unter Reanimation ins Krankenhaus)	500-Betten-Haus, Regelversorgung, Intensivstation angegliederte Herz-katheterpraxis Mo-Fr 8°°- 16°°<br><b>Entfernung: 15 min</b>	Transport durch RTW (mit Notarzt-Begleitung)												Kreislaufstillstand	Kontrolle der Blutglukose	Kapnographie	Glucose 10g	500-Betten-Haus, Regelversorgung, Intensivstation angegliederte Herz-katheterpraxis Mo-Fr 8°°- 16°°<br><b>Entfernung 15 min</b>	Transport durch RTW mit Notarzt-Begleitung
1639813386	21012973	2011-12-02 09:27:28	CCM	193.175.73.207					212148	RA	10	Ja (bitte die Tätigkeit(en) angeben)	Rettungsassistentin	26	weiblich	Nein	21	Überprüfen der Atemwege (Bolus-Geschehen?)	Thorax-Kompressionen	AED-Analyse	Bewusstlosigkeit, regelmäßige Atmung, Carotispuls nicht messbar	Defibrillation (200 J biphasisch)	Adrenalin 1:10 (=100µg/ml) 10 ml i.v.	Adrenalin 1:10 (=100µg/ml) 10 ml i.v.	Defibrillation (200 J biphasisch)	Reanimation erweitern (ggf. Thrombolyse, unter Reanimation ins Krankenhaus)	350-Betten-Haus der Grundversorgung, Intensivstation <br><b>Entfernung: 7 min</b>	Transport durch RTW (mit Notarzt-Begleitung)												Benzodiazepin-Intoxikation	Rekapillarisierungszeit	Atemfrequenz	Glucose 10g	350-Betten-Haus der Grundversorgung, Intensivstation <br><b>Entfernung: 7 min</b>	Transport durch RTW mit Notarzt-Begleitung
1658379454	21012973	2011-12-16 08:33:29	06c / CBF	193.175.73.206					212227	fs	10	Nein		26	weiblich	Ja		Überprüfen der Atemwege (Bolus-Geschehen?)	Thorax-Kompressionen	Intravenöser Zugang	Bewusstlosigkeit, regelmäßige Atmung, Carotispuls nicht messbar	Defibrillation (200 J biphasisch)	Defibrillation (200 J biphasisch)	Adrenalin 1:10 (= 100µg/ml) 1ml i.v.	Defibrillation (200 J biphasisch)	Reanimation beenden	750-Betten-Haus der Maximalversorgung mit Trauma-Zentrum, Herzkatheterplatz 24 h / 365 d <br><b>Entfernung: 50 min</b>	Transport mit Rettungshubschrauber												Kreislaufstillstand	Rekapillarisierungszeit	Kontrolle der Blutglukose	Glucose 10g	350-Betten-Haus der Grundversorgung, Intensivstation <br><b>Entfernung: 7 min</b>	Transport durch RTW (ohne Notarzt)
1639813175	21012973	2011-12-02 09:27:19	CCM	193.175.73.207					212235	CB	10	Ja (bitte die Tätigkeit(en) angeben)	Rettungssanitäter	25	männlich	Ja		Überprüfen der Atemwege (Bolus-Geschehen?)	Alarmierung des Rettungsdienstes	AED-Analyse	Patient mit Schnappatmung und Bewusstlosigkeit	Defibrillation (200 J biphasisch)	Adrenalin 1:10 (=100µg/ml) 10 ml i.v.	Defibrillation (200 J biphasisch)	Defibrillation (200 J biphasisch)	Reanimation erweitern (ggf. Thrombolyse, unter Reanimation ins Krankenhaus)	500-Betten-Haus, erweiterte Regelversorgung mit Herzkatheterplatz Mo-Fr 8°°- 20°°, sonst Rufdienst <br><b>Entfernung: 25 min</b>	Transport durch RTW (mit Notarzt-Begleitung)												Kreislaufstillstand	Rekapillarisierungszeit	Kontrolle der Blutglukose	Glucose 10g	An der Einsatzstelle lassen<br><b>Entfernung: 0 min</b>	An der Einsatzstelle lassen (unter Beobachtung durch z.B. Angehörige)
1698281210	21012973	2012-01-27 08:22:15	CCM	193.175.73.207					212239	ae	10	Nein		24	weiblich	Ja		Überprüfung der Atemtätigkeit	Alarmierung des Rettungsdienstes	AED-Analyse	Bewusstlosigkeit, regelmäßige Atmung, Carotispuls nicht messbar	Defibrillation (200 J biphasisch)	Adrenalin 1:10 (=100µg/ml) 10 ml i.v.	Adrenalin 1:10 (=100µg/ml) 10 ml i.v.	Defibrillation (200 J biphasisch)	Reanimation noch 15 min konventionell (Adrenalin + BLS) weiterführen	500-Betten-Haus, Regelversorgung, Intensivstation angegliederte Herz-katheterpraxis Mo-Fr 8°°- 16°°<br><b>Entfernung: 15 min</b>	Transport durch RTW (mit Notarzt-Begleitung)												Kreislaufstillstand	Auskultation der Lunge	Kontrolle der Blutglukose	Glucose 10g	350-Betten-Haus der Grundversorgung, Intensivstation <br><b>Entfernung: 7 min</b>	Transport durch RTW mit Notarzt-Begleitung
1631013914	21012973	2011-11-25 07:16:23	CCM	193.175.73.207					213774	rr	12	Ja (bitte die Tätigkeit(en) angeben)	Krankenpfleger	29	weiblich	Ja		Überprüfen der Atemwege (Bolus-Geschehen?)	Alarmierung des Rettungsdienstes	AED-Analyse	Bewusstlosigkeit, regelmäßige Atmung, Carotispuls nicht messbar	Defibrillation (200 J biphasisch)	Adrenalin 1:10 (=100µg/ml) 10 ml i.v.	Adrenalin 1:10 (=100µg/ml) 10 ml i.v.	Defibrillation (200 J biphasisch)	Reanimation erweitern (ggf. Thrombolyse, unter Reanimation ins Krankenhaus)	750-Betten-Haus der Maximalversorgung mit Trauma-Zentrum, Herzkatheterplatz 24 h / 365 d <br><b>Entfernung: 50 min</b>	Transport durch RTW (mit Notarzt-Begleitung)												Kreislaufstillstand	Kontrolle der Blutglukose	Auskultation der Lunge	Glucose 10g	An der Einsatzstelle lassen<br><b>Entfernung: 0 min</b>	An der Einsatzstelle lassen (unter Beobachtung durch z.B. Angehörige)
1658379204	21012973	2011-12-16 08:33:27	06b / CBF	193.175.73.206					213838	cl	11	Nein		28	männlich	Ja		Überprüfen des zentralen Pulses (A. carotis oder A. femoralis)	Alarmierung des Rettungsdienstes	AED-Analyse	Bewusstlosigkeit, regelmäßige Atmung, Carotispuls nicht messbar	Adrenalin 1:10 (= 100µg/ml) 1ml i.v.	Defibrillation (200 J biphasisch)	Defibrillation (100 J monophasisch)	Amiodaron 300mg i.v.	Reanimation erweitern (ggf. Thrombolyse, unter Reanimation ins Krankenhaus)	500-Betten-Haus, erweiterte Regelversorgung mit Herzkatheterplatz Mo-Fr 8°°- 20°°, sonst Rufdienst <br><b>Entfernung: 25 min</b>	Transport durch RTW (mit Notarzt-Begleitung)												Kreislaufstillstand	Rekapillarisierungszeit	Atemfrequenz	Glucose 10g	350-Betten-Haus der Grundversorgung, Intensivstation <br><b>Entfernung: 7 min</b>	Transport durch RTW (ohne Notarzt)
1689980478	21012973	2012-01-20 11:06:34	02a / CBF	193.175.73.207					214036	gt	10	Nein		27	männlich	Ja		Überprüfen der Atemwege (Bolus-Geschehen?)	Thorax-Kompressionen	Intravenöser Zugang	Patient mit Schnappatmung und Bewusstlosigkeit	Adrenalin 1:10 (= 100µg/ml) 1ml i.v.	Amiodaron 300mg i.v.	Adrenalin 1:10 (= 100µg/ml) 1ml i.v.	Defibrillation (200 J biphasisch)	Reanimation noch 15 min konventionell (Adrenalin + BLS) weiterführen	750-Betten-Haus der Maximalversorgung mit Trauma-Zentrum, Herzkatheterplatz 24 h / 365 d <br><b>Entfernung: 50 min</b>	Transport durch RTW (mit Notarzt-Begleitung)												Kreislaufstillstand	Kontrolle der Blutglukose	Kapnographie	Glucose 10g	An der Einsatzstelle lassen<br><b>Entfernung: 0 min</b>	An der Einsatzstelle lassen (unter Beobachtung durch z.B. Angehörige)
1639813515	21012973	2011-12-02 09:27:24	CCM	193.175.73.207					214038	ML	10	Nein		28	männlich	Ja		Überprüfen der Atemwege (Bolus-Geschehen?)	Thorax-Kompressionen	AED-Analyse	Patient mit Schnappatmung und Bewusstlosigkeit	Defibrillation (200 J biphasisch)	Adrenalin 1:10 (=100µg/ml) 10 ml i.v.	externer Schrittmacher	Defibrillation (200 J biphasisch)	Reanimation noch 15 min konventionell (Adrenalin + BLS) weiterführen	500-Betten-Haus, Regelversorgung, Intensivstation angegliederte Herz-katheterpraxis Mo-Fr 8°°- 16°°<br><b>Entfernung: 15 min</b>	Transport durch RTW (mit Notarzt-Begleitung)												AV-Block 3. Grades	Rekapillarisierungszeit	Kontrolle der Blutglukose	Glucose 10g	350-Betten-Haus der Grundversorgung, Intensivstation <br><b>Entfernung: 7 min</b>	An der Einsatzstelle lassen (unter Beobachtung durch z.B. Angehörige)
1658379209	21012973	2011-12-16 08:33:27	06b / CBF	193.175.73.206					214039	JH	10	Nein		27	weiblich	Ja		Überprüfen der Atemwege (Bolus-Geschehen?)	Alarmierung des Rettungsdienstes	AED-Analyse	Bewusstlosigkeit, regelmäßige Atmung, Carotispuls nicht messbar	Defibrillation (200 J biphasisch)	Adrenalin 1:10 (= 100µg/ml) 1ml i.v.	Atropin 3mg (0,5mg/ml) i.v.	Defibrillation (200 J biphasisch)	Reanimation noch 15 min konventionell (Adrenalin + BLS) weiterführen	750-Betten-Haus der Maximalversorgung mit Trauma-Zentrum, Herzkatheterplatz 24 h / 365 d <br><b>Entfernung: 50 min</b>	Transport mit Rettungshubschrauber												Kreislaufstillstand	Rekapillarisierungszeit	Kontrolle der Blutglukose	Glucose 10g	An der Einsatzstelle lassen<br><b>Entfernung: 0 min</b>	An der Einsatzstelle lassen (unter Beobachtung durch z.B. Angehörige)
1639780131	21012973	2011-12-02 08:26:51	CCM	193.175.73.207					214044	J.S.	10	Nein		27	weiblich	Ja		Überprüfen der Atemwege (Bolus-Geschehen?)	Thorax-Kompressionen	AED-Analyse	Patient mit Schnappatmung und Bewusstlosigkeit	Defibrillation (200 J biphasisch)	Adrenalin 1:10 (= 100µg/ml) 1ml i.v.	Atropin 3mg (0,5mg/ml) i.v.	Defibrillation (200 J biphasisch)	Reanimation noch 15 min konventionell (Adrenalin + BLS) weiterführen	500-Betten-Haus, erweiterte Regelversorgung mit Herzkatheterplatz Mo-Fr 8°°- 20°°, sonst Rufdienst <br><b>Entfernung: 25 min</b>	Transport durch RTW (mit Notarzt-Begleitung)												Kreislaufstillstand	Auskultation der Lunge	Kontrolle der Blutglukose	Glucose 10g	An der Einsatzstelle lassen<br><b>Entfernung: 0 min</b>	An der Einsatzstelle lassen (unter Beobachtung durch z.B. Angehörige)
1698253129	21012973	2012-01-27 07:10:22	CCM	193.175.73.207					214047	AP	10	Nein		26	weiblich	Ja		Überprüfen der Atemwege (Bolus-Geschehen?)	Thorax-Kompressionen	AED-Analyse	Bewusstlosigkeit, regelmäßige Atmung, Carotispuls nicht messbar	Defibrillation (200 J biphasisch)	Adrenalin 1:100 (= 10µg/ml) 10 ml i.v.	Adrenalin 1:10 (=100µg/ml) 10 ml i.v.	Defibrillation (200 J biphasisch)	Reanimation noch 15 min konventionell (Adrenalin + BLS) weiterführen	750-Betten-Haus der Maximalversorgung mit Trauma-Zentrum, Herzkatheterplatz 24 h / 365 d <br><b>Entfernung: 50 min</b>	Transport durch RTW (mit Notarzt-Begleitung)												Kreislaufstillstand	Rekapillarisierungszeit	Auskultation der Lunge	Glucose 10g	350-Betten-Haus der Grundversorgung, Intensivstation <br><b>Entfernung: 7 min</b>	Transport durch RTW mit Notarzt-Begleitung
1682160759	21012973	2012-01-13 08:44:43	CCM	193.175.73.207					214048	SN	10	Nein		35	weiblich	Ja		Überprüfung der Atemtätigkeit	Alarmierung des Rettungsdienstes	AED-Analyse	Bewusstlosigkeit, regelmäßige Atmung, Carotispuls nicht messbar	Adrenalin 1:10 (=100µg/ml) 10 ml i.v.	Adrenalin 1:10 (=100µg/ml) 10 ml i.v.	Adrenalin 1:10 (=100µg/ml) 10 ml i.v.	Adrenalin 1:10 (=100µg/ml) 10 ml i.v.	Reanimation erweitern (ggf. Thrombolyse, unter Reanimation ins Krankenhaus)	750-Betten-Haus der Maximalversorgung mit Trauma-Zentrum, Herzkatheterplatz 24 h / 365 d <br><b>Entfernung: 50 min</b>	Transport mit Rettungshubschrauber												Kreislaufstillstand	Kontrolle der Blutglukose	Kontrolle der Blutglukose	Glucose 10g	An der Einsatzstelle lassen<br><b>Entfernung: 0 min</b>	An der Einsatzstelle lassen (unter Beobachtung durch z.B. Angehörige)
1658379289	21012973	2011-12-16 08:33:30	06c / CBF	193.175.73.206					214050	ag	10	Nein		28	männlich	Ja		Überprüfen des zentralen Pulses (A. carotis oder A. femoralis)	Thorax-Kompressionen	Intravenöser Zugang	Bewusstlosigkeit, regelmäßige Atmung, Carotispuls nicht messbar	Defibrillation (100 J monophasisch)	Amiodaron 300mg i.v.	externer Schrittmacher	Defibrillation (200 J biphasisch)	Reanimation erweitern (ggf. Thrombolyse, unter Reanimation ins Krankenhaus)	500-Betten-Haus, Regelversorgung, Intensivstation angegliederte Herz-katheterpraxis Mo-Fr 8°°- 16°°<br><b>Entfernung: 15 min</b>	Transport mit Rettungshubschrauber												Kreislaufstillstand	Rekapillarisierungszeit	Kontrolle der Blutglukose	Glucose 10g	350-Betten-Haus der Grundversorgung, Intensivstation <br><b>Entfernung: 7 min</b>	Transport durch RTW (ohne Notarzt)
1658459123	21012973	2011-12-16 10:56:12	07a / CBF	193.175.73.201					214480	mo	10	Nein		27	männlich	Ja		Überprüfung der Atemtätigkeit	Alarmierung des Rettungsdienstes	AED-Analyse	Bewusstlosigkeit, regelmäßige Atmung, Carotispuls nicht messbar	Defibrillation (200 J biphasisch)	Adrenalin 1:10 (= 100µg/ml) 1ml i.v.	Amiodaron 150mg i.v.	Defibrillation (200 J biphasisch)	Reanimation erweitern (ggf. Thrombolyse, unter Reanimation ins Krankenhaus)	500-Betten-Haus, Regelversorgung, Intensivstation angegliederte Herz-katheterpraxis Mo-Fr 8°°- 16°°<br><b>Entfernung: 15 min</b>	Transport durch RTW (mit Notarzt-Begleitung)												Hypoglykämie	Rekapillarisierungszeit	Kontrolle der Blutglukose	Glucose 10g	An der Einsatzstelle lassen<br><b>Entfernung: 0 min</b>	An der Einsatzstelle lassen (unter Beobachtung durch z.B. Angehörige)
1658561591	21012973	2011-12-16 13:23:23	05b / CBF	193.175.73.206					215546	ir	10	Nein		26	weiblich	Ja		Überprüfen der Atemwege (Bolus-Geschehen?)	Alarmierung des Rettungsdienstes	AED-Analyse	Bewusstlosigkeit, regelmäßige Atmung, Carotispuls nicht messbar	Defibrillation (200 J biphasisch)	Adrenalin 1:10 (= 100µg/ml) 1ml i.v.	Adrenalin 1:10 (= 100µg/ml) 1ml i.v.	Defibrillation (200 J biphasisch)	Reanimation beenden	500-Betten-Haus, Regelversorgung, Intensivstation angegliederte Herz-katheterpraxis Mo-Fr 8°°- 16°°<br><b>Entfernung: 15 min</b>	Transport durch RTW (mit Notarzt-Begleitung)												Kreislaufstillstand	Rekapillarisierungszeit	Kontrolle der Blutglukose	Glucose 10g	350-Betten-Haus der Grundversorgung, Intensivstation <br><b>Entfernung: 7 min</b>	Transport durch RTW (ohne Notarzt)
1682205762	21012973	2012-01-13 10:11:48	CCM	193.175.73.207					215591	LK	10	Nein		27	männlich	Ja		Überprüfen des zentralen Pulses (A. carotis oder A. femoralis)	Alarmierung des Rettungsdienstes	AED-Analyse	Bewusstlosigkeit, regelmäßige Atmung, Carotispuls nicht messbar	Defibrillation (200 J biphasisch)	Adrenalin 1:10 (=100µg/ml) 10 ml i.v.	Adenosin 18 mg i.v.	Adenosin 18 mg i.v.	Reanimation noch 15 min konventionell (Adrenalin + BLS) weiterführen	500-Betten-Haus, Regelversorgung, Intensivstation angegliederte Herz-katheterpraxis Mo-Fr 8°°- 16°°<br><b>Entfernung: 15 min</b>	Transport durch RTW (mit Notarzt-Begleitung)												Kreislaufstillstand	Rekapillarisierungszeit	Auskultation der Lunge	Glucose 10g	350-Betten-Haus der Grundversorgung, Intensivstation <br><b>Entfernung: 7 min</b>	Transport durch RTW mit Notarzt-Begleitung
1689910060	21012973	2012-01-20 08:49:35	CBF	193.175.73.207					2298100	a.p.	10	Nein		32	weiblich	Ja		Überprüfung der Atemtätigkeit	Alarmierung des Rettungsdienstes	Intubation	Bewusstlosigkeit, regelmäßige Atmung, Carotispuls nicht messbar	Adrenalin 1:10 (= 100µg/ml) 1ml i.v.	Adrenalin 1:10 (= 100µg/ml) 1ml i.v.	Adrenalin 1:10 (= 100µg/ml) 1ml i.v.	Defibrillation (100 J monophasisch)	Reanimation noch 15 min konventionell (Adrenalin + BLS) weiterführen	500-Betten-Haus, erweiterte Regelversorgung mit Herzkatheterplatz Mo-Fr 8°°- 20°°, sonst Rufdienst <br><b>Entfernung: 25 min</b>	Transport mit Rettungshubschrauber												Kreislaufstillstand	Rekapillarisierungszeit	Kontrolle der Blutglukose	Glucose 10g	350-Betten-Haus der Grundversorgung, Intensivstation <br><b>Entfernung: 7 min</b>	Transport durch RTW mit Notarzt-Begleitung
1648142093	21012973	2011-12-08 11:51:24	CVK	193.175.73.204					3709598	PL	10	Nein		33	männlich	Nein	33	Überprüfen des zentralen Pulses (A. carotis oder A. femoralis)	Thorax-Kompressionen	AED-Analyse	Bewusstlosigkeit, regelmäßige Atmung, Carotispuls nicht messbar	Adrenalin 1:100 (= 10µg/ml) 10 ml i.v.	Adrenalin 1:100 (= 10µg/ml) 10 ml i.v.	Defibrillation (80 J biphasisch)	Defibrillation (80 J biphasisch)	Reanimation beenden	750-Betten-Haus der Maximalversorgung mit Trauma-Zentrum, Herzkatheterplatz 24 h / 365 d <br><b>Entfernung: 50 min</b>	Transport mit Rettungshubschrauber												AV-Block 3. Grades	Kapnographie	Auskultation der Lunge	Glucose 10g	350-Betten-Haus der Grundversorgung, Intensivstation <br><b>Entfernung: 7 min</b>	Transport durch RTW mit Notarzt-Begleitung
1689910130	21012973	2012-01-20 08:49:30	01b / CBF	193.175.73.207					3734939	es	10	Nein		30	weiblich	Nein	10	Überprüfen der Atemwege (Bolus-Geschehen?)	Thorax-Kompressionen	AED-Analyse	Bewusstlosigkeit, regelmäßige Atmung, Carotispuls nicht messbar	Defibrillation (80 J biphasisch)	Adrenalin 1:100 (= 10µg/ml) 1 ml i.v.	Adrenalin 1:100 (= 10µg/ml) 1 ml i.v.	Defibrillation (100 J monophasisch)	Reanimation erweitern (ggf. Thrombolyse, unter Reanimation ins Krankenhaus)	350-Betten-Haus der Grundversorgung, Intensivstation <br><b>Entfernung: 7 min</b>	Transport mit Rettungshubschrauber												Hirninfarkt	Rekapillarisierungszeit	Kontrolle der Blutglukose	Glucose 10g	An der Einsatzstelle lassen<br><b>Entfernung: 0 min</b>	An der Einsatzstelle lassen (unter Beobachtung durch z.B. Angehörige)
1639744208	21012973	2011-12-02 07:09:47	CCM	193.175.73.207					3822811	GP	10	Nein		28	männlich	Nein	9	Überprüfen der Atemwege (Bolus-Geschehen?)	Alarmierung des Rettungsdienstes	AED-Analyse	Bewusstlosigkeit, regelmäßige Atmung, Carotispuls nicht messbar	Defibrillation (200 J biphasisch)	Adrenalin 1:10 (=100µg/ml) 10 ml i.v.	Defibrillation (200 J biphasisch)	Defibrillation (200 J biphasisch)	Reanimation erweitern (ggf. Thrombolyse, unter Reanimation ins Krankenhaus)	500-Betten-Haus, erweiterte Regelversorgung mit Herzkatheterplatz Mo-Fr 8°°- 20°°, sonst Rufdienst <br><b>Entfernung: 25 min</b>	Transport durch RTW (mit Notarzt-Begleitung)												Kreislaufstillstand	Atemfrequenz	Kontrolle der Blutglukose	Glucose 10g	350-Betten-Haus der Grundversorgung, Intensivstation <br><b>Entfernung: 7 min</b>	Transport durch RTW (ohne Notarzt)
1698281821	21012973	2012-01-27 08:23:31	CCM	193.175.73.207					9112000	c.h.	12	Nein		24	männlich	Nein	1	Überprüfen der Atemwege (Bolus-Geschehen?)	Thorax-Kompressionen	Intubation	Bewusstlosigkeit, regelmäßige Atmung, Carotispuls nicht messbar	Defibrillation (200 J biphasisch)	Adrenalin 1:10 (=100µg/ml) 10 ml i.v.	Adrenalin 1:10 (=100µg/ml) 10 ml i.v.	Defibrillation (200 J biphasisch)	Reanimation erweitern (ggf. Thrombolyse, unter Reanimation ins Krankenhaus)	500-Betten-Haus, erweiterte Regelversorgung mit Herzkatheterplatz Mo-Fr 8°°- 20°°, sonst Rufdienst <br><b>Entfernung: 25 min</b>	Transport durch RTW (mit Notarzt-Begleitung)												Kreislaufstillstand	Rekapillarisierungszeit	Atemfrequenz	Glucose 10g	350-Betten-Haus der Grundversorgung, Intensivstation <br><b>Entfernung: 7 min</b>	Transport durch RTW (ohne Notarzt)
1698281336	21012973	2012-01-27 08:22:19	CCM	193.175.73.207					9112001	AL	12	Nein		25	weiblich	Nein	0	Überprüfen der Atemwege (Bolus-Geschehen?)	Thorax-Kompressionen	AED-Analyse	Patient mit Schnappatmung und Bewusstlosigkeit	Defibrillation (200 J biphasisch)	Adrenalin 1:10 (=100µg/ml) 10 ml i.v.	Adrenalin 1:10 (=100µg/ml) 10 ml i.v.	Defibrillation (200 J biphasisch)	Reanimation noch 15 min konventionell (Adrenalin + BLS) weiterführen	500-Betten-Haus, Regelversorgung, Intensivstation angegliederte Herz-katheterpraxis Mo-Fr 8°°- 16°°<br><b>Entfernung: 15 min</b>	Transport durch RTW (mit Notarzt-Begleitung)												Kreislaufstillstand	Rekapillarisierungszeit	Auskultation des Herzens	Glucose 10g	An der Einsatzstelle lassen<br><b>Entfernung: 0 min</b>	An der Einsatzstelle lassen (unter Beobachtung durch z.B. Angehörige)
